# Supplementary material for: Corrigendum: Revealing Shared and Distinct Genes Responding to JA and SA Signaling in Arabidopsis by Meta-Analysis
Source: Front Plant Sci. 2020 Sep 17;11:596349. doi: 10.3389/fpls.2020.596349 (PMC7527431; doi:10.3389/fpls.2020.596349)
Supplement: Supplementary file 4 [file Table_4.xls]

## Sheet: SA↑JA↑
source	term_name	term_id	adjusted_p_value	negative_log10_of_adjusted_p_value	term_size	query_size	intersection_size	effective_domain_size	intersections
GO:BP	response to chemical	GO:0042221	3.76235e-20	19.4245	3193	322	115	22936	AT1G01720,AT1G05010,AT1G08830,AT1G09080,AT1G13260,AT1G14360,AT1G15670,AT1G17420,AT1G17440,AT1G19180,AT1G25220,AT1G25560,AT1G27330,AT1G27730,AT1G28480,AT1G33110,AT1G35580,AT1G45145,AT1G50420,AT1G54100,AT1G58180,AT1G58360,AT1G59870,AT1G61800,AT1G64060,AT1G65040,AT1G65820,AT1G66760,AT1G70810,AT1G72520,AT1G73500,AT1G74020,AT1G74410,AT1G77370,AT1G80840,AT2G02810,AT2G03760,AT2G17500,AT2G24200,AT2G24850…
GO:BP	response to stimulus	GO:0050896	8.69202e-20	19.0609	6462	322	174	22936	AT1G01720,AT1G04980,AT1G05010,AT1G08830,AT1G09080,AT1G09210,AT1G09970,AT1G13260,AT1G14360,AT1G14370,AT1G15670,AT1G17420,AT1G17440,AT1G19020,AT1G19180,AT1G20510,AT1G25220,AT1G25560,AT1G27330,AT1G27730,AT1G28480,AT1G29300,AT1G32920,AT1G33110,AT1G35580,AT1G45145,AT1G50420,AT1G51760,AT1G54100,AT1G58180,AT1G58360,AT1G59870,AT1G61800,AT1G64060,AT1G65040,AT1G65820,AT1G66760,AT1G67560,AT1G70690,AT1G70810…
GO:BP	response to oxygen-containing compound	GO:1901700	4.95698e-17	16.3048	1779	322	78	22936	AT1G01720,AT1G05010,AT1G08830,AT1G13260,AT1G17420,AT1G17440,AT1G19180,AT1G27730,AT1G28480,AT1G35580,AT1G50420,AT1G54100,AT1G58180,AT1G59870,AT1G61800,AT1G64060,AT1G70810,AT1G72520,AT1G74020,AT1G74410,AT1G80840,AT2G03760,AT2G24850,AT2G26740,AT2G28210,AT2G30020,AT2G35940,AT2G37760,AT2G40830,AT2G46270,AT2G46680,AT3G07700,AT3G09940,AT3G10985,AT3G14050,AT3G14440,AT3G17800,AT3G19580,AT3G20660,AT3G26090…
GO:BP	response to stress	GO:0006950	1.95967e-16	15.7078	3648	322	117	22936	AT1G01720,AT1G04980,AT1G05010,AT1G08830,AT1G09080,AT1G09210,AT1G09970,AT1G14360,AT1G14370,AT1G17420,AT1G19020,AT1G19180,AT1G20510,AT1G25220,AT1G27330,AT1G27730,AT1G32920,AT1G35580,AT1G45145,AT1G51760,AT1G54100,AT1G59870,AT1G64060,AT1G65040,AT1G66760,AT1G67560,AT1G70690,AT1G72520,AT1G73500,AT1G74020,AT1G74410,AT1G75230,AT1G77370,AT1G80840,AT2G02810,AT2G03760,AT2G24850,AT2G25110,AT2G26560,AT2G26740…
GO:BP	response to wounding	GO:0009611	9.69878e-16	15.0133	203	322	27	22936	AT1G01720,AT1G17420,AT1G19180,AT1G20510,AT1G27730,AT1G32920,AT1G51760,AT1G66760,AT1G67560,AT1G72520,AT1G73500,AT1G74020,AT1G80840,AT2G24850,AT2G30020,AT3G13790,AT3G14050,AT3G17800,AT3G44260,AT3G44860,AT3G51440,AT3G51450,AT4G16760,AT4G34710,AT5G05730,AT5G08790,AT5G59820
GO:BP	response to acid chemical	GO:0001101	2.71669e-15	14.566	1334	322	64	22936	AT1G01720,AT1G05010,AT1G08830,AT1G17420,AT1G17440,AT1G19180,AT1G27730,AT1G28480,AT1G50420,AT1G54100,AT1G59870,AT1G64060,AT1G70810,AT1G72520,AT1G74020,AT1G80840,AT2G03760,AT2G24850,AT2G26740,AT2G30020,AT2G35940,AT2G37760,AT2G40830,AT2G46270,AT2G46680,AT3G09940,AT3G10985,AT3G14050,AT3G14440,AT3G17800,AT3G19580,AT3G20660,AT3G26090,AT3G44860,AT3G50930,AT3G51440,AT3G51450,AT3G53180,AT3G63010,AT4G09460…
GO:BP	response to organic substance	GO:0010033	1.98148e-14	13.703	2194	322	83	22936	AT1G01720,AT1G05010,AT1G08830,AT1G09080,AT1G13260,AT1G14360,AT1G15670,AT1G17420,AT1G17440,AT1G19180,AT1G25220,AT1G25560,AT1G27330,AT1G27730,AT1G28480,AT1G50420,AT1G54100,AT1G58180,AT1G59870,AT1G61800,AT1G64060,AT1G65040,AT1G70810,AT1G73500,AT1G74020,AT1G74410,AT1G80840,AT2G02810,AT2G03760,AT2G17500,AT2G24850,AT2G26740,AT2G28210,AT2G30020,AT2G35940,AT2G40830,AT2G46270,AT2G46680,AT3G09940,AT3G10985…
GO:BP	response to drug	GO:0042493	2.70466e-14	13.5679	651	322	43	22936	AT1G05010,AT1G08830,AT1G27730,AT1G28480,AT1G33110,AT1G35580,AT1G58180,AT1G58360,AT1G59870,AT1G66760,AT1G72520,AT1G74410,AT1G80840,AT2G03760,AT2G28210,AT3G10985,AT3G13050,AT3G17800,AT3G19580,AT3G23560,AT3G44860,AT3G50930,AT3G51440,AT3G51450,AT3G52800,AT4G09460,AT4G10500,AT4G17500,AT4G31800,AT4G35890,AT4G37260,AT4G39030,AT5G01830,AT5G03350,AT5G04340,AT5G04760,AT5G08790,AT5G27520,AT5G47220,AT5G59550…
GO:BP	response to other organism	GO:0051707	2.06705e-12	11.6846	1365	322	60	22936	AT1G05010,AT1G08830,AT1G09970,AT1G17420,AT1G19180,AT1G45145,AT1G58360,AT1G59870,AT1G61800,AT1G70690,AT1G72520,AT1G73500,AT1G80840,AT2G22010,AT2G25110,AT2G26560,AT2G29460,AT2G30020,AT2G35940,AT2G39050,AT3G09830,AT3G09940,AT3G10985,AT3G11340,AT3G11900,AT3G13100,AT3G13790,AT3G22400,AT3G25780,AT3G28740,AT3G28930,AT3G44260,AT3G44860,AT3G49120,AT3G50930,AT3G51440,AT3G51450,AT3G53180,AT3G54640,AT3G57260…
GO:BP	response to external biotic stimulus	GO:0043207	2.06705e-12	11.6846	1365	322	60	22936	AT1G05010,AT1G08830,AT1G09970,AT1G17420,AT1G19180,AT1G45145,AT1G58360,AT1G59870,AT1G61800,AT1G70690,AT1G72520,AT1G73500,AT1G80840,AT2G22010,AT2G25110,AT2G26560,AT2G29460,AT2G30020,AT2G35940,AT2G39050,AT3G09830,AT3G09940,AT3G10985,AT3G11340,AT3G11900,AT3G13100,AT3G13790,AT3G22400,AT3G25780,AT3G28740,AT3G28930,AT3G44260,AT3G44860,AT3G49120,AT3G50930,AT3G51440,AT3G51450,AT3G53180,AT3G54640,AT3G57260…
GO:BP	response to biotic stimulus	GO:0009607	3.1653e-12	11.4996	1378	322	60	22936	AT1G05010,AT1G08830,AT1G09970,AT1G17420,AT1G19180,AT1G45145,AT1G58360,AT1G59870,AT1G61800,AT1G70690,AT1G72520,AT1G73500,AT1G80840,AT2G22010,AT2G25110,AT2G26560,AT2G29460,AT2G30020,AT2G35940,AT2G39050,AT3G09830,AT3G09940,AT3G10985,AT3G11340,AT3G11900,AT3G13100,AT3G13790,AT3G22400,AT3G25780,AT3G28740,AT3G28930,AT3G44260,AT3G44860,AT3G49120,AT3G50930,AT3G51440,AT3G51450,AT3G53180,AT3G54640,AT3G57260…
GO:BP	response to external stimulus	GO:0009605	2.80809e-11	10.5516	1792	322	68	22936	AT1G05010,AT1G08830,AT1G09970,AT1G17420,AT1G19180,AT1G29300,AT1G45145,AT1G58360,AT1G59870,AT1G61800,AT1G70690,AT1G72520,AT1G73500,AT1G74020,AT1G80840,AT2G22010,AT2G25110,AT2G26560,AT2G29460,AT2G30020,AT2G35940,AT2G39050,AT3G07700,AT3G09830,AT3G09940,AT3G10985,AT3G11340,AT3G11900,AT3G13100,AT3G13790,AT3G17810,AT3G20660,AT3G22400,AT3G25780,AT3G28740,AT3G28930,AT3G44260,AT3G44320,AT3G44860,AT3G49120…
GO:BP	response to hormone	GO:0009725	1.33949e-09	8.87306	1853	322	66	22936	AT1G01720,AT1G05010,AT1G13260,AT1G15670,AT1G17420,AT1G17440,AT1G19180,AT1G25220,AT1G25560,AT1G27730,AT1G28480,AT1G50420,AT1G54100,AT1G59870,AT1G64060,AT1G70810,AT1G73500,AT1G74020,AT1G80840,AT2G03760,AT2G17500,AT2G24850,AT2G26740,AT2G30020,AT2G35940,AT2G40830,AT2G46270,AT2G46680,AT3G09940,AT3G14050,AT3G19580,AT3G26090,AT3G44860,AT3G49120,AT3G50930,AT3G51440,AT3G51450,AT3G53180,AT3G54640,AT3G63010…
GO:BP	response to endogenous stimulus	GO:0009719	3.10029e-09	8.5086	1888	322	66	22936	AT1G01720,AT1G05010,AT1G13260,AT1G15670,AT1G17420,AT1G17440,AT1G19180,AT1G25220,AT1G25560,AT1G27730,AT1G28480,AT1G50420,AT1G54100,AT1G59870,AT1G64060,AT1G70810,AT1G73500,AT1G74020,AT1G80840,AT2G03760,AT2G17500,AT2G24850,AT2G26740,AT2G30020,AT2G35940,AT2G40830,AT2G46270,AT2G46680,AT3G09940,AT3G14050,AT3G19580,AT3G26090,AT3G44860,AT3G49120,AT3G50930,AT3G51440,AT3G51450,AT3G53180,AT3G54640,AT3G63010…
GO:BP	small molecule metabolic process	GO:0044281	6.62822e-09	8.1786	1874	322	65	22936	AT1G16300,AT1G17420,AT1G17745,AT1G20510,AT1G25220,AT1G35580,AT1G45145,AT1G59870,AT1G62570,AT1G67560,AT1G71100,AT1G72520,AT2G04400,AT2G19800,AT2G24850,AT2G26560,AT2G28760,AT2G38860,AT2G39270,AT2G43820,AT2G44500,AT3G02230,AT3G06300,AT3G09830,AT3G09920,AT3G14050,AT3G14440,AT3G17810,AT3G22400,AT3G24090,AT3G25780,AT3G26840,AT3G28740,AT3G44320,AT3G44720,AT3G53180,AT3G54640,AT4G08870,AT4G10500,AT4G10960…
GO:BP	multi-organism process	GO:0051704	7.50371e-09	8.12472	1926	322	66	22936	AT1G05010,AT1G08830,AT1G09080,AT1G09970,AT1G17420,AT1G19180,AT1G29300,AT1G45145,AT1G58360,AT1G59870,AT1G61800,AT1G70690,AT1G72520,AT1G73500,AT1G80840,AT2G22010,AT2G25110,AT2G26560,AT2G29460,AT2G30020,AT2G35940,AT2G39050,AT3G08970,AT3G09830,AT3G09940,AT3G10985,AT3G11340,AT3G11900,AT3G13100,AT3G13790,AT3G22400,AT3G25780,AT3G28740,AT3G28930,AT3G44260,AT3G44860,AT3G45040,AT3G49120,AT3G50930,AT3G51440…
GO:BP	oxoacid metabolic process	GO:0043436	1.17092e-08	7.93147	1274	322	51	22936	AT1G16300,AT1G17420,AT1G17745,AT1G20510,AT1G25220,AT1G35580,AT1G59870,AT1G62570,AT1G67560,AT1G72520,AT2G04400,AT2G19800,AT2G24850,AT2G26560,AT2G38860,AT2G43820,AT3G06300,AT3G09830,AT3G09920,AT3G14440,AT3G17810,AT3G22400,AT3G25780,AT3G28740,AT3G44320,AT3G44720,AT3G53180,AT3G54640,AT4G08870,AT4G10500,AT4G14430,AT4G15940,AT4G16760,AT4G31500,AT4G34200,AT4G34710,AT4G37260,AT4G39030,AT5G04760,AT5G05730…
GO:BP	organic acid metabolic process	GO:0006082	1.27565e-08	7.89427	1277	322	51	22936	AT1G16300,AT1G17420,AT1G17745,AT1G20510,AT1G25220,AT1G35580,AT1G59870,AT1G62570,AT1G67560,AT1G72520,AT2G04400,AT2G19800,AT2G24850,AT2G26560,AT2G38860,AT2G43820,AT3G06300,AT3G09830,AT3G09920,AT3G14440,AT3G17810,AT3G22400,AT3G25780,AT3G28740,AT3G44320,AT3G44720,AT3G53180,AT3G54640,AT4G08870,AT4G10500,AT4G14430,AT4G15940,AT4G16760,AT4G31500,AT4G34200,AT4G34710,AT4G37260,AT4G39030,AT5G04760,AT5G05730…
GO:BP	carboxylic acid metabolic process	GO:0019752	4.60279e-07	6.33698	1108	322	44	22936	AT1G16300,AT1G17420,AT1G17745,AT1G20510,AT1G25220,AT1G35580,AT1G67560,AT1G72520,AT2G04400,AT2G19800,AT2G24850,AT2G26560,AT2G38860,AT2G43820,AT3G06300,AT3G09830,AT3G09920,AT3G14440,AT3G17810,AT3G22400,AT3G25780,AT3G44720,AT3G53180,AT3G54640,AT4G08870,AT4G10500,AT4G14430,AT4G15940,AT4G16760,AT4G31500,AT4G34200,AT4G34710,AT4G39030,AT5G04760,AT5G05730,AT5G07350,AT5G07440,AT5G15490,AT5G16370,AT5G17990…
GO:BP	hormone metabolic process	GO:0042445	1.07759e-06	5.96755	292	322	21	22936	AT1G05010,AT1G14130,AT1G20510,AT1G25220,AT1G67560,AT1G73500,AT2G03760,AT2G43820,AT3G09830,AT3G25780,AT3G54640,AT4G10500,AT4G14430,AT4G16760,AT4G29740,AT4G31500,AT4G39030,AT5G05730,AT5G07350,AT5G21482,AT5G27520
GO:BP	response to abiotic stimulus	GO:0009628	5.24003e-06	5.28067	2150	322	64	22936	AT1G05010,AT1G08830,AT1G09080,AT1G09210,AT1G17420,AT1G19180,AT1G25220,AT1G25560,AT1G27730,AT1G29300,AT1G54100,AT1G61800,AT1G64060,AT1G71100,AT1G73500,AT2G03760,AT2G26560,AT2G26740,AT2G35940,AT2G37760,AT2G39980,AT2G40830,AT2G46680,AT3G02230,AT3G08720,AT3G08970,AT3G09940,AT3G12360,AT3G13790,AT3G14440,AT3G17800,AT3G19580,AT3G20660,AT3G25780,AT3G26090,AT3G44720,AT3G49120,AT3G50930,AT3G54640,AT3G57260…
GO:BP	response to chitin	GO:0010200	8.09909e-06	5.09156	137	322	14	22936	AT1G27730,AT1G74410,AT1G80840,AT3G19580,AT3G52800,AT4G17500,AT4G31800,AT4G37260,AT5G01830,AT5G04340,AT5G47220,AT5G59550,AT5G59820,AT5G62020
GO:BP	response to osmotic stress	GO:0006970	9.85004e-06	5.00656	682	322	31	22936	AT1G05010,AT1G08830,AT1G09210,AT1G25220,AT1G27730,AT1G54100,AT1G64060,AT1G73500,AT2G03760,AT2G37760,AT2G40830,AT3G02230,AT3G08720,AT3G09940,AT3G12360,AT3G14440,AT3G19580,AT3G25780,AT3G62420,AT4G01070,AT4G34710,AT4G35580,AT4G37260,AT5G07350,AT5G07440,AT5G15650,AT5G26340,AT5G38710,AT5G49480,AT5G58670,AT5G59820
GO:BP	regulation of hormone levels	GO:0010817	1.14329e-05	4.94184	398	322	23	22936	AT1G05010,AT1G14130,AT1G20510,AT1G25220,AT1G67560,AT1G73500,AT2G03760,AT2G17500,AT2G43820,AT3G09830,AT3G25780,AT3G54640,AT4G10500,AT4G14430,AT4G16760,AT4G29740,AT4G31500,AT4G39030,AT5G05730,AT5G07350,AT5G13750,AT5G21482,AT5G27520
GO:BP	response to antibiotic	GO:0046677	1.17038e-05	4.93167	334	322	21	22936	AT1G08830,AT1G28480,AT1G35580,AT1G72520,AT1G80840,AT2G03760,AT3G10985,AT3G17800,AT3G44860,AT3G50930,AT3G51440,AT3G51450,AT4G09460,AT4G10500,AT4G31800,AT4G35890,AT4G37260,AT4G39030,AT5G03350,AT5G04760,AT5G08790
GO:BP	indole-containing compound metabolic process	GO:0042430	1.37346e-05	4.86218	99	322	12	22936	AT1G25220,AT1G59870,AT1G73500,AT2G04400,AT3G28740,AT3G54640,AT4G14430,AT4G31500,AT5G05730,AT5G17990,AT5G27520,AT5G36220
GO:BP	response to organonitrogen compound	GO:0010243	3.04518e-05	4.51639	260	322	18	22936	AT1G09080,AT1G27730,AT1G59870,AT1G65040,AT1G74410,AT1G80840,AT3G19580,AT3G52800,AT4G14430,AT4G17500,AT4G31800,AT4G37260,AT5G01830,AT5G04340,AT5G47220,AT5G59550,AT5G59820,AT5G62020
GO:BP	organic acid biosynthetic process	GO:0016053	3.69889e-05	4.43193	568	322	27	22936	AT1G17420,AT1G17745,AT1G20510,AT1G25220,AT1G67560,AT1G72520,AT2G04400,AT2G19800,AT2G26560,AT3G09830,AT3G14440,AT3G17810,AT3G22400,AT3G25780,AT3G44720,AT3G53180,AT3G54640,AT4G16760,AT4G31500,AT4G34200,AT4G39030,AT5G04760,AT5G05730,AT5G07350,AT5G15490,AT5G17990,AT5G22630
GO:BP	carboxylic acid biosynthetic process	GO:0046394	3.69889e-05	4.43193	568	322	27	22936	AT1G17420,AT1G17745,AT1G20510,AT1G25220,AT1G67560,AT1G72520,AT2G04400,AT2G19800,AT2G26560,AT3G09830,AT3G14440,AT3G17810,AT3G22400,AT3G25780,AT3G44720,AT3G53180,AT3G54640,AT4G16760,AT4G31500,AT4G34200,AT4G39030,AT5G04760,AT5G05730,AT5G07350,AT5G15490,AT5G17990,AT5G22630
GO:BP	response to bacterium	GO:0009617	4.92826e-05	4.30731	502	322	25	22936	AT1G08830,AT1G19180,AT1G59870,AT1G70690,AT1G72520,AT1G80840,AT2G25110,AT2G39050,AT3G09830,AT3G28930,AT3G44260,AT3G49120,AT3G50930,AT3G53180,AT3G54640,AT4G10500,AT4G25030,AT4G31500,AT4G31800,AT4G35580,AT4G39030,AT5G22250,AT5G45410,AT5G47220,AT5G67500
GO:BP	response to jasmonic acid	GO:0009753	5.28733e-05	4.27676	240	322	17	22936	AT1G17420,AT1G17440,AT1G19180,AT1G28480,AT1G74020,AT2G24850,AT3G09940,AT3G44860,AT3G51440,AT3G51450,AT4G09460,AT4G20860,AT4G34710,AT4G35890,AT4G37260,AT5G08790,AT5G47220
GO:BP	response to lipid	GO:0033993	5.83097e-05	4.23426	861	322	34	22936	AT1G01720,AT1G05010,AT1G13260,AT1G27730,AT1G50420,AT1G54100,AT1G59870,AT1G64060,AT1G70810,AT2G30020,AT2G35940,AT2G40830,AT2G46270,AT2G46680,AT3G14050,AT3G19580,AT3G26090,AT3G53180,AT3G63010,AT4G09460,AT4G18010,AT4G26080,AT4G27410,AT4G34710,AT4G35890,AT4G37260,AT5G04760,AT5G13200,AT5G19450,AT5G24430,AT5G26340,AT5G40390,AT5G58670,AT5G59550
GO:BP	response to abscisic acid	GO:0009737	0.000115931	3.9358	640	322	28	22936	AT1G01720,AT1G27730,AT1G54100,AT1G59870,AT1G64060,AT1G70810,AT2G30020,AT2G35940,AT2G46270,AT2G46680,AT3G14050,AT3G19580,AT3G26090,AT3G53180,AT4G18010,AT4G26080,AT4G27410,AT4G34710,AT4G35890,AT4G37260,AT5G04760,AT5G13200,AT5G19450,AT5G24430,AT5G26340,AT5G40390,AT5G58670,AT5G59550
GO:BP	response to salicylic acid	GO:0009751	0.000123621	3.90791	225	322	16	22936	AT1G28480,AT1G80840,AT2G03760,AT3G44860,AT3G50930,AT3G51440,AT3G51450,AT4G09460,AT4G10500,AT4G31800,AT4G35890,AT4G37260,AT4G39030,AT5G03350,AT5G04760,AT5G08790
GO:BP	regulation of biological quality	GO:0065008	0.000131651	3.88058	1248	322	42	22936	AT1G04980,AT1G05010,AT1G13210,AT1G14130,AT1G16300,AT1G20510,AT1G25220,AT1G28480,AT1G29330,AT1G45145,AT1G58360,AT1G63010,AT1G64060,AT1G67560,AT1G73500,AT1G77370,AT2G03760,AT2G17500,AT2G23170,AT2G43820,AT3G07700,AT3G09830,AT3G17810,AT3G25780,AT3G54640,AT4G10500,AT4G14430,AT4G16760,AT4G27860,AT4G29740,AT4G31500,AT4G39030,AT5G04340,AT5G05730,AT5G07350,AT5G08790,AT5G13750,AT5G17450,AT5G21482,AT5G27520…
GO:BP	response to alcohol	GO:0097305	0.000131719	3.88035	644	322	28	22936	AT1G01720,AT1G27730,AT1G54100,AT1G59870,AT1G64060,AT1G70810,AT2G30020,AT2G35940,AT2G46270,AT2G46680,AT3G14050,AT3G19580,AT3G26090,AT3G53180,AT4G18010,AT4G26080,AT4G27410,AT4G34710,AT4G35890,AT4G37260,AT5G04760,AT5G13200,AT5G19450,AT5G24430,AT5G26340,AT5G40390,AT5G58670,AT5G59550
GO:BP	response to salt stress	GO:0009651	0.000136819	3.86385	606	322	27	22936	AT1G05010,AT1G08830,AT1G09210,AT1G25220,AT1G27730,AT1G54100,AT1G73500,AT2G03760,AT2G37760,AT2G40830,AT3G02230,AT3G08720,AT3G09940,AT3G12360,AT3G14440,AT3G19580,AT3G25780,AT4G01070,AT4G34710,AT4G37260,AT5G07350,AT5G07440,AT5G15650,AT5G26340,AT5G49480,AT5G58670,AT5G59820
GO:BP	small molecule biosynthetic process	GO:0044283	0.000319761	3.49517	755	322	30	22936	AT1G17420,AT1G17745,AT1G20510,AT1G25220,AT1G67560,AT1G71100,AT1G72520,AT2G04400,AT2G19800,AT2G26560,AT3G09830,AT3G14440,AT3G17810,AT3G22400,AT3G25780,AT3G44720,AT3G53180,AT3G54640,AT4G16760,AT4G31500,AT4G34200,AT4G39030,AT5G04760,AT5G05730,AT5G07350,AT5G15490,AT5G15650,AT5G17990,AT5G22630,AT5G58670
GO:BP	amine biosynthetic process	GO:0009309	0.000350219	3.45566	49	322	8	22936	AT1G25220,AT2G04400,AT3G54640,AT4G08870,AT4G31500,AT4G34710,AT5G05730,AT5G17990
GO:BP	cellular biogenic amine biosynthetic process	GO:0042401	0.000350219	3.45566	49	322	8	22936	AT1G25220,AT2G04400,AT3G54640,AT4G08870,AT4G31500,AT4G34710,AT5G05730,AT5G17990
GO:BP	response to nitrogen compound	GO:1901698	0.000363963	3.43894	340	322	19	22936	AT1G05010,AT1G09080,AT1G27730,AT1G59870,AT1G65040,AT1G74410,AT1G80840,AT3G19580,AT3G52800,AT4G14430,AT4G17500,AT4G31800,AT4G37260,AT5G01830,AT5G04340,AT5G47220,AT5G59550,AT5G59820,AT5G62020
GO:BP	aromatic amino acid family metabolic process	GO:0009072	0.000456939	3.34014	89	322	10	22936	AT1G25220,AT2G04400,AT2G43820,AT3G44720,AT3G54640,AT4G08870,AT4G31500,AT5G05730,AT5G17990,AT5G22630
GO:BP	cellular biogenic amine metabolic process	GO:0006576	0.000474685	3.32359	69	322	9	22936	AT1G25220,AT2G04400,AT3G53180,AT3G54640,AT4G08870,AT4G31500,AT4G34710,AT5G05730,AT5G17990
GO:BP	cellular response to chemical stimulus	GO:0070887	0.00056801	3.24564	1512	322	46	22936	AT1G01720,AT1G05010,AT1G08830,AT1G09080,AT1G13260,AT1G14360,AT1G15670,AT1G17440,AT1G19180,AT1G25560,AT1G27330,AT1G28480,AT1G59870,AT1G64060,AT1G65040,AT1G65820,AT1G70810,AT1G73500,AT1G77370,AT2G02810,AT2G17500,AT2G26560,AT2G30020,AT2G40830,AT3G07700,AT3G19580,AT3G20660,AT3G26090,AT3G49120,AT3G50930,AT3G63010,AT4G01070,AT4G16660,AT4G17500,AT4G18010,AT4G26080,AT4G35890,AT4G37260,AT5G03350,AT5G19450…
GO:BP	tryptophan biosynthetic process	GO:0000162	0.00122943	2.9103	26	322	6	22936	AT1G25220,AT2G04400,AT3G54640,AT4G31500,AT5G05730,AT5G17990
GO:BP	indolalkylamine biosynthetic process	GO:0046219	0.00122943	2.9103	26	322	6	22936	AT1G25220,AT2G04400,AT3G54640,AT4G31500,AT5G05730,AT5G17990
GO:BP	response to oxidative stress	GO:0006979	0.00145511	2.8371	484	322	22	22936	AT1G05010,AT1G08830,AT1G09210,AT1G09970,AT1G19020,AT1G27330,AT1G27730,AT1G35580,AT1G45145,AT1G72520,AT1G77370,AT3G07700,AT3G10985,AT3G17800,AT3G49120,AT4G21850,AT4G34710,AT5G20230,AT5G26030,AT5G40370,AT5G40390,AT5G59820
GO:BP	response to inorganic substance	GO:0010035	0.00161178	2.7927	995	322	34	22936	AT1G05010,AT1G08830,AT1G27730,AT1G35580,AT1G45145,AT1G54100,AT1G72520,AT2G24200,AT2G26560,AT2G26740,AT2G32520,AT2G37760,AT2G46680,AT3G09940,AT3G10985,AT3G14440,AT3G17800,AT3G19580,AT3G20660,AT3G26090,AT3G44320,AT4G16760,AT4G27410,AT4G37260,AT5G07350,AT5G07440,AT5G13750,AT5G15650,AT5G17450,AT5G26340,AT5G38710,AT5G40390,AT5G58670,AT5G59550
GO:BP	cellular amino acid metabolic process	GO:0006520	0.00172101	2.76422	489	322	22	22936	AT1G17745,AT1G25220,AT1G35580,AT2G04400,AT2G24850,AT2G38860,AT2G43820,AT3G06300,AT3G09920,AT3G17810,AT3G44720,AT3G53180,AT3G54640,AT4G08870,AT4G31500,AT4G34200,AT4G34710,AT5G05730,AT5G07440,AT5G17990,AT5G22630,AT5G38710
GO:BP	response to organic cyclic compound	GO:0014070	0.00177558	2.75066	378	322	19	22936	AT1G13260,AT1G28480,AT1G59870,AT1G80840,AT2G03760,AT3G44860,AT3G50930,AT3G51440,AT3G51450,AT4G09460,AT4G10500,AT4G14430,AT4G31800,AT4G35890,AT4G37260,AT4G39030,AT5G03350,AT5G04760,AT5G08790
GO:BP	aromatic amino acid family biosynthetic process	GO:0009073	0.00224126	2.64951	62	322	8	22936	AT1G25220,AT2G04400,AT3G44720,AT3G54640,AT4G31500,AT5G05730,AT5G17990,AT5G22630
GO:BP	oxidation-reduction process	GO:0055114	0.00243021	2.61436	1851	322	51	22936	AT1G05010,AT1G06620,AT1G06650,AT1G08830,AT1G14130,AT1G16300,AT1G17420,AT1G17745,AT1G28480,AT1G45145,AT1G54100,AT1G62570,AT1G64060,AT1G67560,AT1G71100,AT1G72280,AT1G72520,AT1G77370,AT2G19800,AT2G37760,AT3G06300,AT3G08970,AT3G09940,AT3G14440,AT3G17810,AT3G19010,AT3G22400,AT3G28740,AT3G29250,AT3G49120,AT4G10500,AT4G14430,AT4G15760,AT4G15940,AT4G16760,AT4G20860,AT4G21580,AT4G21850,AT4G29740,AT4G31500…
GO:BP	cellular amine metabolic process	GO:0044106	0.00378966	2.4214	88	322	9	22936	AT1G25220,AT2G04400,AT3G53180,AT3G54640,AT4G08870,AT4G31500,AT4G34710,AT5G05730,AT5G17990
GO:BP	amine metabolic process	GO:0009308	0.00384965	2.41458	138	322	11	22936	AT1G25220,AT2G04400,AT3G53180,AT3G54640,AT4G08870,AT4G29740,AT4G31500,AT4G34710,AT5G05730,AT5G17990,AT5G21482
GO:BP	cellular response to acid chemical	GO:0071229	0.00420583	2.37615	598	322	24	22936	AT1G01720,AT1G05010,AT1G08830,AT1G17440,AT1G19180,AT1G28480,AT1G59870,AT1G64060,AT1G70810,AT2G30020,AT2G40830,AT3G19580,AT3G20660,AT3G50930,AT3G63010,AT4G18010,AT4G26080,AT4G35890,AT5G03350,AT5G19450,AT5G24430,AT5G47220,AT5G58670,AT5G59550
GO:BP	endoplasmic reticulum unfolded protein response	GO:0030968	0.00828165	2.08188	21	322	5	22936	AT1G09080,AT1G14360,AT1G27330,AT1G65040,AT2G02810
GO:BP	hormone biosynthetic process	GO:0042446	0.00901036	2.04526	211	322	13	22936	AT1G05010,AT1G20510,AT1G25220,AT1G67560,AT1G73500,AT3G09830,AT3G25780,AT3G54640,AT4G16760,AT4G31500,AT4G39030,AT5G05730,AT5G07350
GO:BP	indolalkylamine metabolic process	GO:0006586	0.0092418	2.03424	36	322	6	22936	AT1G25220,AT2G04400,AT3G54640,AT4G31500,AT5G05730,AT5G17990
GO:BP	tryptophan metabolic process	GO:0006568	0.0092418	2.03424	36	322	6	22936	AT1G25220,AT2G04400,AT3G54640,AT4G31500,AT5G05730,AT5G17990
GO:BP	indole-containing compound biosynthetic process	GO:0042435	0.0106175	1.97398	55	322	7	22936	AT1G25220,AT1G73500,AT2G04400,AT3G54640,AT4G31500,AT5G05730,AT5G17990
GO:BP	cellular response to organic substance	GO:0071310	0.0111885	1.95123	1186	322	36	22936	AT1G01720,AT1G05010,AT1G08830,AT1G09080,AT1G13260,AT1G14360,AT1G15670,AT1G17440,AT1G19180,AT1G25560,AT1G27330,AT1G28480,AT1G59870,AT1G64060,AT1G65040,AT1G70810,AT1G73500,AT2G02810,AT2G17500,AT2G30020,AT2G40830,AT3G19580,AT3G26090,AT3G50930,AT3G63010,AT4G17500,AT4G18010,AT4G26080,AT4G35890,AT4G37260,AT5G03350,AT5G19450,AT5G24430,AT5G47220,AT5G58670,AT5G59550
GO:BP	defense response to bacterium	GO:0042742	0.0116423	1.93396	431	322	19	22936	AT1G08830,AT1G19180,AT1G59870,AT1G70690,AT1G80840,AT2G25110,AT2G39050,AT3G09830,AT3G44260,AT3G49120,AT3G54640,AT4G25030,AT4G31500,AT4G31800,AT4G35580,AT4G39030,AT5G22250,AT5G45410,AT5G47220
GO:BP	response to fungus	GO:0009620	0.0158691	1.79945	605	322	23	22936	AT1G05010,AT1G17420,AT1G45145,AT1G59870,AT1G73500,AT1G80840,AT2G25110,AT2G30020,AT2G35940,AT3G09940,AT3G10985,AT3G13790,AT3G25780,AT3G44860,AT3G49120,AT3G51440,AT3G51450,AT4G08870,AT4G10500,AT4G15760,AT4G16760,AT4G31800,AT5G08790
GO:BP	regulation of response to stimulus	GO:0048583	0.015985	1.79629	826	322	28	22936	AT1G01720,AT1G15670,AT1G17440,AT1G19180,AT1G59870,AT1G70810,AT1G73500,AT1G80840,AT2G17500,AT2G25110,AT2G29460,AT2G40830,AT3G02150,AT3G07700,AT3G09830,AT3G22400,AT3G26090,AT3G49120,AT3G63010,AT4G16660,AT4G25230,AT4G26080,AT4G31800,AT4G35580,AT4G37260,AT4G39030,AT5G08790,AT5G47220
GO:BP	oxylipin biosynthetic process	GO:0031408	0.0167103	1.77701	24	322	5	22936	AT1G17420,AT1G67560,AT1G72520,AT2G26560,AT3G22400
GO:BP	defense response	GO:0006952	0.0176712	1.75273	1514	322	42	22936	AT1G05010,AT1G08830,AT1G09970,AT1G14370,AT1G19180,AT1G45145,AT1G59870,AT1G64060,AT1G70690,AT1G74410,AT1G80840,AT2G03760,AT2G25110,AT2G26560,AT2G29460,AT2G30020,AT2G39050,AT3G02150,AT3G09830,AT3G11340,AT3G13790,AT3G22400,AT3G28740,AT3G44260,AT3G49120,AT3G50930,AT3G54640,AT3G57260,AT4G08870,AT4G10500,AT4G17500,AT4G22820,AT4G25030,AT4G25230,AT4G31500,AT4G31800,AT4G35580,AT4G39030,AT5G03350,AT5G22250…
GO:BP	oxylipin metabolic process	GO:0031407	0.0206487	1.68511	25	322	5	22936	AT1G17420,AT1G67560,AT1G72520,AT2G26560,AT3G22400
GO:BP	cellular response to stimulus	GO:0051716	0.0208014	1.68191	3184	322	72	22936	AT1G01720,AT1G04980,AT1G05010,AT1G08830,AT1G09080,AT1G09210,AT1G13260,AT1G14360,AT1G15670,AT1G17440,AT1G19180,AT1G25560,AT1G27330,AT1G28480,AT1G59870,AT1G64060,AT1G65040,AT1G65820,AT1G70810,AT1G72940,AT1G73500,AT1G74020,AT1G75230,AT1G77370,AT2G01450,AT2G02810,AT2G17500,AT2G23450,AT2G26560,AT2G30020,AT2G40830,AT3G07700,AT3G08720,AT3G08970,AT3G09830,AT3G17420,AT3G17810,AT3G19580,AT3G20660,AT3G26090…
GO:BP	positive regulation of multi-organism process	GO:0043902	0.0218622	1.66031	109	322	9	22936	AT2G25110,AT2G29460,AT3G09830,AT3G49120,AT3G63010,AT4G25230,AT4G35580,AT5G03160,AT5G47220
GO:BP	defense response to other organism	GO:0098542	0.0241472	1.61713	1131	322	34	22936	AT1G08830,AT1G09970,AT1G19180,AT1G45145,AT1G59870,AT1G70690,AT1G80840,AT2G25110,AT2G26560,AT2G29460,AT2G30020,AT2G39050,AT3G09830,AT3G13790,AT3G22400,AT3G28740,AT3G44260,AT3G49120,AT3G50930,AT3G54640,AT3G57260,AT4G08870,AT4G10500,AT4G22820,AT4G25030,AT4G25230,AT4G31500,AT4G31800,AT4G35580,AT4G39030,AT5G03350,AT5G22250,AT5G45410,AT5G47220
GO:BP	lipid oxidation	GO:0034440	0.0263004	1.58004	63	322	7	22936	AT1G17420,AT1G67560,AT1G72520,AT3G22400,AT4G14430,AT4G16760,AT5G27520
GO:BP	response to water deprivation	GO:0009414	0.0286587	1.54274	381	322	17	22936	AT1G27730,AT1G54100,AT2G26740,AT2G37760,AT2G46680,AT3G09940,AT3G14440,AT3G19580,AT3G20660,AT3G26090,AT4G27410,AT5G13750,AT5G26340,AT5G38710,AT5G40390,AT5G58670,AT5G59550
GO:BP	regulation of defense response	GO:0031347	0.0298686	1.52478	271	322	14	22936	AT1G19180,AT1G59870,AT1G80840,AT2G25110,AT2G29460,AT3G02150,AT3G09830,AT3G22400,AT3G49120,AT4G25230,AT4G31800,AT4G35580,AT4G39030,AT5G47220
GO:BP	monocarboxylic acid metabolic process	GO:0032787	0.0338463	1.47049	549	322	21	22936	AT1G16300,AT1G17420,AT1G20510,AT1G67560,AT1G72520,AT2G26560,AT2G43820,AT3G09830,AT3G14440,AT3G22400,AT3G25780,AT4G10500,AT4G14430,AT4G15940,AT4G16760,AT4G31500,AT4G39030,AT5G04760,AT5G16370,AT5G27520,AT5G36880
GO:BP	alpha-amino acid metabolic process	GO:1901605	0.0366677	1.43572	350	322	16	22936	AT1G17745,AT1G25220,AT2G04400,AT2G38860,AT3G06300,AT3G44720,AT3G53180,AT3G54640,AT4G08870,AT4G31500,AT4G34200,AT4G34710,AT5G05730,AT5G17990,AT5G22630,AT5G38710
GO:BP	response to water	GO:0009415	0.0371692	1.42982	389	322	17	22936	AT1G27730,AT1G54100,AT2G26740,AT2G37760,AT2G46680,AT3G09940,AT3G14440,AT3G19580,AT3G20660,AT3G26090,AT4G27410,AT5G13750,AT5G26340,AT5G38710,AT5G40390,AT5G58670,AT5G59550
GO:BP	cellular response to stress	GO:0033554	0.0375839	1.425	1058	322	32	22936	AT1G04980,AT1G05010,AT1G08830,AT1G09080,AT1G09210,AT1G14360,AT1G27330,AT1G59870,AT1G64060,AT1G65040,AT1G73500,AT1G74020,AT1G75230,AT1G77370,AT2G02810,AT2G26560,AT3G07700,AT3G08970,AT3G20660,AT3G44320,AT3G50930,AT3G54640,AT3G62420,AT4G16660,AT4G25230,AT4G31500,AT4G35580,AT4G36990,AT5G07350,AT5G20230,AT5G40370,AT5G62020
GO:BP	regulation of response to stress	GO:0080134	0.0478479	1.32014	397	322	17	22936	AT1G19180,AT1G59870,AT1G80840,AT2G25110,AT2G29460,AT3G02150,AT3G07700,AT3G09830,AT3G22400,AT3G49120,AT4G16660,AT4G25230,AT4G31800,AT4G35580,AT4G37260,AT4G39030,AT5G47220

## Sheet: SA↓JA↓
source	term_name	term_id	adjusted_p_value	negative_log10_of_adjusted_p_value	term_size	query_size	intersection_size	effective_domain_size	intersections
GO:BP	plastid organization	GO:0009657	8.07865e-31	30.0927	284	2291	104	22936	AT1G01790,AT1G06820,AT1G08540,AT1G09340,AT1G15510,AT1G28530,AT1G32080,AT1G35680,AT1G42550,AT1G44000,AT1G45230,AT1G50840,AT1G50900,AT1G62085,AT1G62750,AT1G63680,AT1G65260,AT1G66840,AT1G67440,AT1G68590,AT1G69200,AT1G70200,AT1G71720,AT2G04270,AT2G18710,AT2G20890,AT2G21280,AT2G21710,AT2G24060,AT2G26840,AT2G28000,AT2G30170,AT2G31530,AT2G32480,AT2G33800,AT2G36000,AT2G38140,AT2G39140,AT2G39290,AT2G40480…
GO:BP	photosynthesis	GO:0015979	8.03285e-28	27.0951	275	2291	98	22936	AT1G01790,AT1G03630,AT1G05385,AT1G08520,AT1G12900,AT1G14150,AT1G15980,AT1G19150,AT1G22700,AT1G32060,AT1G42970,AT1G49975,AT1G54500,AT1G55370,AT1G55480,AT1G55670,AT1G60600,AT1G60950,AT1G64150,AT1G64770,AT1G64860,AT1G67840,AT1G68890,AT1G71500,AT1G74470,AT1G76450,AT1G77090,AT2G01590,AT2G01918,AT2G06520,AT2G20890,AT2G21970,AT2G26550,AT2G28605,AT2G30790,AT2G39470,AT2G40300,AT2G47400,AT2G47940,AT3G01440…
GO:BP	chloroplast organization	GO:0009658	5.15474e-25	24.2878	217	2291	82	22936	AT1G01790,AT1G08540,AT1G09340,AT1G15510,AT1G28530,AT1G32080,AT1G35680,AT1G42550,AT1G44000,AT1G45230,AT1G50900,AT1G62085,AT1G62750,AT1G63680,AT1G66840,AT1G67440,AT1G69200,AT2G04270,AT2G21280,AT2G21710,AT2G24060,AT2G26840,AT2G28000,AT2G31530,AT2G32480,AT2G36000,AT2G40480,AT2G47940,AT2G48120,AT3G02380,AT3G04340,AT3G08010,AT3G19180,AT3G19220,AT3G19570,AT3G19720,AT3G24560,AT3G26900,AT3G27750,AT3G29185…
GO:BP	photosynthesis, light reaction	GO:0019684	1.87551e-12	11.7269	142	2291	49	22936	AT1G05385,AT1G14150,AT1G15980,AT1G19150,AT1G22700,AT1G54500,AT1G55370,AT1G55480,AT1G55670,AT1G60600,AT1G60950,AT1G64150,AT1G64770,AT1G68890,AT1G71500,AT2G01590,AT2G01918,AT2G20890,AT2G21970,AT2G47940,AT3G01440,AT3G08010,AT3G15850,AT3G16250,AT3G54050,AT3G55250,AT3G60370,AT4G01050,AT4G02530,AT4G03280,AT4G04640,AT4G15510,AT4G18370,AT4G21280,AT4G23890,AT4G25910,AT4G30950,AT4G35760,AT5G01920,AT5G35220…
GO:BP	small molecule biosynthetic process	GO:0044283	2.46669e-12	11.6079	755	2291	146	22936	AT1G02860,AT1G04710,AT1G06360,AT1G16340,AT1G16350,AT1G22640,AT1G23360,AT1G25450,AT1G26570,AT1G29410,AT1G30520,AT1G31190,AT1G36180,AT1G54580,AT1G56430,AT1G60600,AT1G60810,AT1G62180,AT1G62640,AT1G64670,AT1G66200,AT1G66430,AT1G68760,AT1G68890,AT1G72810,AT1G73680,AT1G74470,AT1G74910,AT1G74960,AT1G75500,AT1G76690,AT1G79460,AT1G79500,AT1G79700,AT1G80050,AT2G05990,AT2G13360,AT2G15090,AT2G16370,AT2G21330…
GO:BP	small molecule metabolic process	GO:0044281	8.51722e-12	11.0697	1874	2291	289	22936	AT1G01090,AT1G02860,AT1G03110,AT1G03680,AT1G04710,AT1G05470,AT1G05850,AT1G06360,AT1G06550,AT1G07110,AT1G08110,AT1G08550,AT1G08640,AT1G09340,AT1G11860,AT1G12900,AT1G14970,AT1G15410,AT1G16340,AT1G16350,AT1G20910,AT1G22170,AT1G22430,AT1G22640,AT1G23360,AT1G25450,AT1G26570,AT1G29410,AT1G30520,AT1G31190,AT1G32200,AT1G32470,AT1G34430,AT1G36180,AT1G42970,AT1G48300,AT1G48520,AT1G49430,AT1G53000,AT1G53520…
GO:BP	fatty acid metabolic process	GO:0006631	2.02336e-10	9.69393	272	2291	69	22936	AT1G04710,AT1G06360,AT1G06550,AT1G08550,AT1G08640,AT1G25450,AT1G36180,AT1G49430,AT1G53520,AT1G54580,AT1G60810,AT1G62640,AT1G66430,AT1G72970,AT1G73680,AT1G74960,AT1G76690,AT1G79700,AT2G05990,AT2G15090,AT2G17650,AT2G22230,AT2G26250,AT2G26640,AT2G28630,AT2G29980,AT2G30200,AT2G35690,AT2G38010,AT2G38040,AT2G43710,AT2G45970,AT2G47240,AT3G05020,AT3G10520,AT3G12120,AT3G15690,AT3G15850,AT3G23790,AT3G25110…
GO:BP	monocarboxylic acid metabolic process	GO:0032787	1.65558e-09	8.78105	549	2291	109	22936	AT1G01090,AT1G02860,AT1G04710,AT1G05850,AT1G06360,AT1G06550,AT1G08110,AT1G08550,AT1G08640,AT1G22170,AT1G22640,AT1G25450,AT1G34430,AT1G36180,AT1G49430,AT1G53520,AT1G54580,AT1G60810,AT1G62640,AT1G64670,AT1G66430,AT1G72970,AT1G73680,AT1G74960,AT1G76690,AT1G79700,AT2G02500,AT2G05990,AT2G15090,AT2G17650,AT2G19860,AT2G21330,AT2G22230,AT2G23600,AT2G26250,AT2G26640,AT2G26930,AT2G28630,AT2G29980,AT2G30200…
GO:BP	fatty acid biosynthetic process	GO:0006633	3.00755e-09	8.52179	163	2291	48	22936	AT1G04710,AT1G06360,AT1G25450,AT1G36180,AT1G54580,AT1G60810,AT1G62640,AT1G66430,AT1G73680,AT1G74960,AT1G76690,AT1G79700,AT2G05990,AT2G15090,AT2G22230,AT2G26250,AT2G26640,AT2G28630,AT2G29980,AT2G30200,AT2G38010,AT2G38040,AT2G43710,AT3G05020,AT3G12120,AT3G15690,AT3G15850,AT3G25110,AT3G55360,AT3G56130,AT4G13840,AT4G20870,AT4G24510,AT4G25050,AT4G27030,AT4G30950,AT4G34250,AT5G02890,AT5G04530,AT5G05580…
GO:BP	cellular process	GO:0009987	3.25677e-08	7.48721	14103	2291	1552	22936	AT1G01080,AT1G01090,AT1G01510,AT1G01610,AT1G01740,AT1G01780,AT1G01790,AT1G01860,AT1G02010,AT1G02110,AT1G02300,AT1G02640,AT1G02720,AT1G02860,AT1G03110,AT1G03310,AT1G03630,AT1G03680,AT1G03870,AT1G04040,AT1G04160,AT1G04240,AT1G04430,AT1G04520,AT1G04680,AT1G04710,AT1G04950,AT1G05190,AT1G05385,AT1G05470,AT1G05850,AT1G06190,AT1G06360,AT1G06550,AT1G06820,AT1G06830,AT1G06840,AT1G06960,AT1G07070,AT1G07110…
GO:BP	chloroplast rRNA processing	GO:1901259	3.92438e-08	7.40623	16	2291	13	22936	AT1G06190,AT1G12800,AT1G45230,AT2G04270,AT2G31890,AT2G33800,AT2G37220,AT3G52150,AT3G52380,AT3G53460,AT4G09730,AT4G24770,AT5G50250
GO:BP	oxoacid metabolic process	GO:0043436	6.40744e-08	7.19332	1274	2291	199	22936	AT1G01090,AT1G02860,AT1G04710,AT1G05850,AT1G06360,AT1G06550,AT1G08110,AT1G08550,AT1G08640,AT1G11860,AT1G15410,AT1G20910,AT1G22170,AT1G22640,AT1G25450,AT1G26570,AT1G29410,AT1G32470,AT1G34430,AT1G36180,AT1G48520,AT1G49430,AT1G53520,AT1G54580,AT1G56430,AT1G60810,AT1G62180,AT1G62640,AT1G64670,AT1G65960,AT1G66140,AT1G66200,AT1G66430,AT1G68570,AT1G68890,AT1G69040,AT1G69850,AT1G71500,AT1G72190,AT1G72810…
GO:BP	metabolic process	GO:0008152	6.96409e-08	7.15714	13108	2291	1453	22936	AT1G01080,AT1G01090,AT1G01300,AT1G01510,AT1G01610,AT1G01740,AT1G01790,AT1G01860,AT1G02300,AT1G02640,AT1G02720,AT1G02860,AT1G03110,AT1G03310,AT1G03630,AT1G03680,AT1G04040,AT1G04240,AT1G04420,AT1G04430,AT1G04680,AT1G04710,AT1G04950,AT1G05140,AT1G05190,AT1G05385,AT1G05470,AT1G05850,AT1G06190,AT1G06360,AT1G06550,AT1G06645,AT1G06820,AT1G06830,AT1G06840,AT1G06960,AT1G07070,AT1G07110,AT1G07320,AT1G07440…
GO:BP	carboxylic acid metabolic process	GO:0019752	7.23105e-08	7.1408	1108	2291	178	22936	AT1G01090,AT1G02860,AT1G04710,AT1G05850,AT1G06360,AT1G06550,AT1G08110,AT1G08550,AT1G08640,AT1G11860,AT1G15410,AT1G22170,AT1G22640,AT1G25450,AT1G26570,AT1G29410,AT1G32470,AT1G34430,AT1G36180,AT1G48520,AT1G49430,AT1G53520,AT1G54580,AT1G56430,AT1G60810,AT1G62180,AT1G62640,AT1G64670,AT1G65960,AT1G66200,AT1G66430,AT1G68890,AT1G69040,AT1G72190,AT1G72810,AT1G72970,AT1G73680,AT1G74910,AT1G74960,AT1G75500…
GO:BP	organic acid metabolic process	GO:0006082	7.88729e-08	7.10307	1277	2291	199	22936	AT1G01090,AT1G02860,AT1G04710,AT1G05850,AT1G06360,AT1G06550,AT1G08110,AT1G08550,AT1G08640,AT1G11860,AT1G15410,AT1G20910,AT1G22170,AT1G22640,AT1G25450,AT1G26570,AT1G29410,AT1G32470,AT1G34430,AT1G36180,AT1G48520,AT1G49430,AT1G53520,AT1G54580,AT1G56430,AT1G60810,AT1G62180,AT1G62640,AT1G64670,AT1G65960,AT1G66140,AT1G66200,AT1G66430,AT1G68570,AT1G68890,AT1G69040,AT1G69850,AT1G71500,AT1G72190,AT1G72810…
GO:BP	monocarboxylic acid biosynthetic process	GO:0072330	1.21945e-07	6.91383	271	2291	63	22936	AT1G02860,AT1G04710,AT1G06360,AT1G22640,AT1G25450,AT1G36180,AT1G54580,AT1G60810,AT1G62640,AT1G64670,AT1G66430,AT1G73680,AT1G74960,AT1G76690,AT1G79700,AT2G05990,AT2G15090,AT2G22230,AT2G26250,AT2G26640,AT2G28630,AT2G29980,AT2G30200,AT2G38010,AT2G38040,AT2G43360,AT2G43710,AT2G46110,AT3G05020,AT3G12120,AT3G15690,AT3G15850,AT3G25110,AT3G43600,AT3G55360,AT3G56130,AT4G11640,AT4G13840,AT4G20870,AT4G24510…
GO:BP	carboxylic acid biosynthetic process	GO:0046394	7.07602e-07	6.15021	568	2291	104	22936	AT1G02860,AT1G04710,AT1G06360,AT1G22640,AT1G25450,AT1G26570,AT1G29410,AT1G36180,AT1G54580,AT1G56430,AT1G60810,AT1G62180,AT1G62640,AT1G64670,AT1G66200,AT1G66430,AT1G72810,AT1G73680,AT1G74910,AT1G74960,AT1G75500,AT1G76690,AT1G79460,AT1G79700,AT2G05990,AT2G13360,AT2G15090,AT2G16370,AT2G22230,AT2G26250,AT2G26640,AT2G28630,AT2G29980,AT2G30200,AT2G32440,AT2G36230,AT2G38010,AT2G38040,AT2G43360,AT2G43710…
GO:BP	organic acid biosynthetic process	GO:0016053	7.07602e-07	6.15021	568	2291	104	22936	AT1G02860,AT1G04710,AT1G06360,AT1G22640,AT1G25450,AT1G26570,AT1G29410,AT1G36180,AT1G54580,AT1G56430,AT1G60810,AT1G62180,AT1G62640,AT1G64670,AT1G66200,AT1G66430,AT1G72810,AT1G73680,AT1G74910,AT1G74960,AT1G75500,AT1G76690,AT1G79460,AT1G79700,AT2G05990,AT2G13360,AT2G15090,AT2G16370,AT2G22230,AT2G26250,AT2G26640,AT2G28630,AT2G29980,AT2G30200,AT2G32440,AT2G36230,AT2G38010,AT2G38040,AT2G43360,AT2G43710…
GO:BP	cofactor biosynthetic process	GO:0051188	1.24971e-06	5.90319	286	2291	63	22936	AT1G01090,AT1G03630,AT1G08520,AT1G23360,AT1G30520,AT1G36180,AT1G60600,AT1G60810,AT1G60990,AT1G68890,AT1G69935,AT1G74470,AT1G74910,AT2G16370,AT2G20180,AT2G26550,AT2G29630,AT2G30390,AT2G38040,AT2G38230,AT2G43360,AT2G46110,AT2G48070,AT3G02870,AT3G03710,AT3G09150,AT3G10160,AT3G14150,AT3G14415,AT3G14420,AT3G24030,AT3G24430,AT3G48730,AT3G51820,AT3G55630,AT3G63410,AT4G03205,AT4G17600,AT4G18480,AT4G25080…
GO:BP	plastid translation	GO:0032544	2.58953e-06	5.58678	14	2291	11	22936	AT1G09340,AT1G68590,AT1G70200,AT2G33800,AT2G38140,AT2G39140,AT3G56910,AT3G62910,AT3G63140,AT3G63190,AT5G54600
GO:BP	carbohydrate metabolic process	GO:0005975	3.26903e-06	5.48558	1195	2291	182	22936	AT1G01090,AT1G02640,AT1G02720,AT1G03310,AT1G03680,AT1G04430,AT1G04680,AT1G05470,AT1G05850,AT1G07110,AT1G09340,AT1G10640,AT1G11545,AT1G11820,AT1G12230,AT1G12900,AT1G13860,AT1G14720,AT1G14970,AT1G16340,AT1G22170,AT1G22880,AT1G26560,AT1G26810,AT1G27070,AT1G31190,AT1G31420,AT1G32060,AT1G33170,AT1G34430,AT1G42430,AT1G42970,AT1G45130,AT1G48300,AT1G55370,AT1G60590,AT1G62330,AT1G64440,AT1G64760,AT1G64770…
GO:BP	reductive pentose-phosphate cycle	GO:0019253	3.69148e-06	5.4328	20	2291	13	22936	AT1G12900,AT1G32060,AT1G42970,AT2G47400,AT3G04790,AT3G12780,AT3G26650,AT3G54050,AT3G55800,AT3G60750,AT5G38410,AT5G38420,AT5G38430
GO:BP	chloroplast RNA processing	GO:0031425	3.69148e-06	5.4328	20	2291	13	22936	AT1G06190,AT2G02980,AT2G04270,AT2G41720,AT2G48120,AT3G03710,AT3G52380,AT3G63370,AT4G16390,AT5G08720,AT5G13650,AT5G42310,AT5G53080
GO:BP	photosynthesis, dark reaction	GO:0019685	3.69148e-06	5.4328	20	2291	13	22936	AT1G12900,AT1G32060,AT1G42970,AT2G47400,AT3G04790,AT3G12780,AT3G26650,AT3G54050,AT3G55800,AT3G60750,AT5G38410,AT5G38420,AT5G38430
GO:BP	photosynthetic electron transport chain	GO:0009767	9.46163e-06	5.02403	57	2291	22	22936	AT1G14150,AT1G15980,AT1G55370,AT1G55670,AT1G60600,AT1G60950,AT1G64770,AT2G01590,AT2G01918,AT3G01440,AT3G15850,AT3G16250,AT3G54050,AT4G01050,AT4G03280,AT4G04640,AT4G21280,AT4G23890,AT4G30950,AT5G49740,AT5G66190,ATCG00280
GO:BP	movement of cell or subcellular component	GO:0006928	3.5086e-05	4.45487	102	2291	30	22936	AT1G04160,AT1G18370,AT1G18550,AT1G21730,AT1G42550,AT2G20290,AT2G22610,AT2G22640,AT2G28620,AT2G47500,AT3G19050,AT3G23670,AT3G44050,AT3G45850,AT3G48040,AT3G49650,AT3G50240,AT3G58160,AT4G14330,AT4G21270,AT4G26660,AT4G27180,AT4G27370,AT4G35950,AT5G06670,AT5G23910,AT5G27550,AT5G55520,AT5G65460,AT5G66310
GO:BP	plastid transcription	GO:0042793	4.36217e-05	4.3603	11	2291	9	22936	AT1G21600,AT1G69200,AT1G74850,AT2G34640,AT3G54090,AT4G13670,AT4G20130,AT5G24314,AT5G67570
GO:BP	cellular lipid metabolic process	GO:0044255	5.90334e-05	4.2289	827	2291	131	22936	AT1G01610,AT1G04710,AT1G05470,AT1G06360,AT1G06550,AT1G06820,AT1G08550,AT1G08640,AT1G13640,AT1G25450,AT1G28100,AT1G29120,AT1G31190,AT1G31800,AT1G32200,AT1G36180,AT1G48300,AT1G49430,AT1G53040,AT1G53520,AT1G54580,AT1G60810,AT1G62640,AT1G64670,AT1G66430,AT1G71710,AT1G72970,AT1G73600,AT1G73680,AT1G74320,AT1G74960,AT1G76690,AT1G78690,AT1G78970,AT1G79460,AT1G79700,AT2G02500,AT2G02910,AT2G05990,AT2G15090…
GO:BP	lipid biosynthetic process	GO:0008610	0.000151091	3.82076	612	2291	102	22936	AT1G01610,AT1G04710,AT1G06360,AT1G06820,AT1G25450,AT1G28100,AT1G31800,AT1G32200,AT1G36180,AT1G48300,AT1G54580,AT1G60810,AT1G62640,AT1G64670,AT1G66430,AT1G73600,AT1G73680,AT1G74320,AT1G74960,AT1G76690,AT1G78690,AT1G78970,AT1G79460,AT1G79700,AT2G02500,AT2G05990,AT2G15090,AT2G22230,AT2G26250,AT2G26640,AT2G26930,AT2G27340,AT2G28630,AT2G29980,AT2G30200,AT2G32440,AT2G38010,AT2G38040,AT2G38110,AT2G39290…
GO:BP	carbon fixation	GO:0015977	0.000152963	3.81541	25	2291	13	22936	AT1G12900,AT1G32060,AT1G42970,AT2G47400,AT3G04790,AT3G12780,AT3G26650,AT3G54050,AT3G55800,AT3G60750,AT5G38410,AT5G38420,AT5G38430
GO:BP	microtubule-based process	GO:0007017	0.000160094	3.79563	227	2291	49	22936	AT1G01510,AT1G18370,AT1G18550,AT1G19835,AT1G20010,AT1G21730,AT1G49890,AT2G22610,AT2G28620,AT2G29550,AT2G47500,AT3G02180,AT3G05750,AT3G19050,AT3G19570,AT3G23670,AT3G43610,AT3G44050,AT3G45850,AT3G49650,AT3G50240,AT3G58650,AT3G60840,AT4G14330,AT4G15930,AT4G21270,AT4G26660,AT4G26760,AT4G27180,AT4G30710,AT4G32830,AT5G05620,AT5G05970,AT5G06670,AT5G12250,AT5G18700,AT5G19770,AT5G19780,AT5G23860,AT5G23910…
GO:BP	thylakoid membrane organization	GO:0010027	0.000497099	3.30356	49	2291	18	22936	AT1G28530,AT1G35680,AT1G65260,AT2G18710,AT2G20890,AT2G30170,AT2G31530,AT2G39290,AT3G24590,AT3G26900,AT3G47450,AT3G62910,AT4G20130,AT5G08050,AT5G18570,AT5G24314,AT5G35220,AT5G53860
GO:BP	ncRNA metabolic process	GO:0034660	0.000508287	3.29389	466	2291	81	22936	AT1G01860,AT1G03110,AT1G06190,AT1G08540,AT1G09340,AT1G12244,AT1G12800,AT1G24450,AT1G45230,AT1G48520,AT1G50000,AT1G55140,AT1G60230,AT1G70200,AT1G72090,AT1G74970,AT1G76170,AT1G78010,AT1G79880,AT2G04270,AT2G04842,AT2G13440,AT2G21070,AT2G25840,AT2G31170,AT2G31890,AT2G32230,AT2G33800,AT2G37220,AT2G39140,AT2G39670,AT2G40570,AT2G45270,AT2G45730,AT3G03710,AT3G06950,AT3G13180,AT3G13740,AT3G16260,AT3G21300…
GO:BP	microtubule-based movement	GO:0007018	0.000645446	3.19014	70	2291	22	22936	AT1G18370,AT1G18550,AT1G21730,AT2G22610,AT2G28620,AT2G47500,AT3G19050,AT3G23670,AT3G44050,AT3G45850,AT3G49650,AT3G50240,AT4G14330,AT4G21270,AT4G26660,AT4G27180,AT5G06670,AT5G23910,AT5G27550,AT5G55520,AT5G65460,AT5G66310
GO:BP	generation of precursor metabolites and energy	GO:0006091	0.000699542	3.15519	546	2291	91	22936	AT1G01090,AT1G03310,AT1G05385,AT1G06830,AT1G12230,AT1G14150,AT1G15980,AT1G17350,AT1G19150,AT1G22170,AT1G22700,AT1G32550,AT1G34430,AT1G54500,AT1G55370,AT1G55480,AT1G55670,AT1G60600,AT1G60950,AT1G64150,AT1G64640,AT1G64770,AT1G68890,AT1G70730,AT1G71500,AT2G01290,AT2G01590,AT2G01918,AT2G19860,AT2G20890,AT2G21330,AT2G21970,AT2G25060,AT2G34590,AT2G39930,AT2G47940,AT3G01440,AT3G04790,AT3G08010,AT3G12780…
GO:BP	protein localization to chloroplast	GO:0072598	0.000704401	3.15218	50	2291	18	22936	AT1G02280,AT1G04940,AT2G20890,AT2G24020,AT2G31530,AT2G47450,AT3G04340,AT3G16290,AT3G48870,AT4G02510,AT4G23940,AT4G24280,AT4G35450,AT5G01590,AT5G22640,AT5G52440,AT5G57180,AT5G64580
GO:BP	cellular metabolic process	GO:0044237	0.000735405	3.13347	11376	2291	1246	22936	AT1G01080,AT1G01090,AT1G01610,AT1G01740,AT1G01790,AT1G01860,AT1G02300,AT1G02640,AT1G02720,AT1G02860,AT1G03110,AT1G03310,AT1G03630,AT1G04040,AT1G04240,AT1G04430,AT1G04680,AT1G04710,AT1G04950,AT1G05190,AT1G05385,AT1G05470,AT1G05850,AT1G06190,AT1G06360,AT1G06550,AT1G06820,AT1G06830,AT1G06840,AT1G06960,AT1G07070,AT1G07110,AT1G07320,AT1G08110,AT1G08280,AT1G08520,AT1G08540,AT1G08550,AT1G08640,AT1G08810…
GO:BP	vitamin biosynthetic process	GO:0009110	0.000832827	3.07945	93	2291	26	22936	AT1G23360,AT1G30520,AT1G60600,AT1G68890,AT1G74470,AT1G74910,AT2G29630,AT2G38230,AT2G43360,AT2G44050,AT2G46110,AT3G02870,AT3G24030,AT3G63410,AT4G17600,AT4G30000,AT5G04620,AT5G15070,AT5G28840,AT5G47110,AT5G49970,AT5G53580,AT5G54770,AT5G57590,AT5G59750,AT5G62980
GO:BP	establishment of protein localization to chloroplast	GO:0072596	0.00185966	2.73057	48	2291	17	22936	AT1G02280,AT1G04940,AT2G20890,AT2G24020,AT2G47450,AT3G04340,AT3G16290,AT3G48870,AT4G02510,AT4G23940,AT4G24280,AT4G35450,AT5G01590,AT5G22640,AT5G52440,AT5G57180,AT5G64580
GO:BP	protein targeting to chloroplast	GO:0045036	0.00185966	2.73057	48	2291	17	22936	AT1G02280,AT1G04940,AT2G20890,AT2G24020,AT2G47450,AT3G04340,AT3G16290,AT3G48870,AT4G02510,AT4G23940,AT4G24280,AT4G35450,AT5G01590,AT5G22640,AT5G52440,AT5G57180,AT5G64580
GO:BP	cuticle development	GO:0042335	0.00234431	2.62999	22	2291	11	22936	AT1G27950,AT1G35460,AT1G64670,AT2G20300,AT2G26910,AT2G38530,AT3G43720,AT3G55360,AT4G00730,AT4G25050,AT5G15310
GO:BP	lipid metabolic process	GO:0006629	0.00310306	2.50821	1139	2291	161	22936	AT1G01610,AT1G04710,AT1G05470,AT1G06360,AT1G06550,AT1G06820,AT1G08550,AT1G08640,AT1G13640,AT1G25450,AT1G27480,AT1G28100,AT1G28670,AT1G29120,AT1G29660,AT1G29670,AT1G31190,AT1G31800,AT1G32200,AT1G33811,AT1G36180,AT1G48300,AT1G49430,AT1G49740,AT1G53040,AT1G53520,AT1G54580,AT1G58520,AT1G60810,AT1G62290,AT1G62640,AT1G64670,AT1G66430,AT1G71340,AT1G71710,AT1G72970,AT1G73600,AT1G73680,AT1G74320,AT1G74960…
GO:BP	ncRNA processing	GO:0034470	0.00316718	2.49933	381	2291	67	22936	AT1G01860,AT1G03110,AT1G06190,AT1G09340,AT1G12244,AT1G12800,AT1G24450,AT1G45230,AT1G50000,AT1G55140,AT1G60230,AT1G70200,AT1G72090,AT1G74970,AT1G76170,AT1G78010,AT1G79880,AT2G04270,AT2G13440,AT2G21070,AT2G31890,AT2G32230,AT2G33800,AT2G37220,AT2G39140,AT2G39670,AT2G40570,AT2G45270,AT2G45730,AT3G03710,AT3G06950,AT3G13180,AT3G13740,AT3G16260,AT3G21300,AT3G23700,AT3G24560,AT3G50100,AT3G52150,AT3G52380…
GO:BP	vitamin metabolic process	GO:0006766	0.00371359	2.43021	106	2291	27	22936	AT1G23360,AT1G30520,AT1G60600,AT1G68890,AT1G74470,AT1G74910,AT2G23600,AT2G29630,AT2G38230,AT2G43360,AT2G44050,AT2G46110,AT3G02870,AT3G24030,AT3G63410,AT4G17600,AT4G30000,AT5G04620,AT5G15070,AT5G28840,AT5G47110,AT5G49970,AT5G53580,AT5G54770,AT5G57590,AT5G59750,AT5G62980
GO:BP	plastid membrane organization	GO:0009668	0.00461259	2.33606	56	2291	18	22936	AT1G28530,AT1G35680,AT1G65260,AT2G18710,AT2G20890,AT2G30170,AT2G31530,AT2G39290,AT3G24590,AT3G26900,AT3G47450,AT3G62910,AT4G20130,AT5G08050,AT5G18570,AT5G24314,AT5G35220,AT5G53860
GO:BP	tetrapyrrole metabolic process	GO:0033013	0.00549627	2.25993	102	2291	26	22936	AT1G03630,AT1G08520,AT1G08550,AT1G69935,AT1G74470,AT2G20180,AT2G20890,AT2G26550,AT2G30390,AT3G03710,AT3G09150,AT3G48730,AT3G51820,AT4G03205,AT4G17600,AT4G18480,AT4G25080,AT4G26150,AT4G27440,AT5G04900,AT5G18660,AT5G35750,AT5G38520,AT5G45930,AT5G47110,AT5G56860
GO:BP	chloroplast mRNA processing	GO:0010239	0.00619733	2.2078	7	2291	6	22936	AT1G06190,AT2G04270,AT2G41720,AT2G48120,AT5G08720,AT5G42310
GO:BP	cutin biosynthetic process	GO:0010143	0.00686296	2.16349	24	2291	11	22936	AT1G01610,AT1G49430,AT1G64670,AT1G79700,AT2G38110,AT2G38530,AT2G47240,AT3G48720,AT4G00400,AT5G15310,AT5G23940
GO:BP	tetrapyrrole biosynthetic process	GO:0033014	0.00711466	2.14785	74	2291	21	22936	AT1G03630,AT1G08520,AT1G69935,AT1G74470,AT2G20180,AT2G26550,AT2G30390,AT3G03710,AT3G09150,AT3G48730,AT3G51820,AT4G03205,AT4G17600,AT4G18480,AT4G25080,AT4G26150,AT4G27440,AT5G18660,AT5G45930,AT5G47110,AT5G56860
GO:BP	peptidyl-lysine monomethylation	GO:0018026	0.00880875	2.05509	10	2291	7	22936	AT1G14030,AT1G24610,AT2G18850,AT3G07670,AT3G55080,AT4G20130,AT5G14260
GO:BP	chlorophyll metabolic process	GO:0015994	0.00978689	2.00936	87	2291	23	22936	AT1G03630,AT1G08520,AT1G08550,AT1G69935,AT1G74470,AT2G20180,AT2G20890,AT3G03710,AT3G48730,AT3G51820,AT4G03205,AT4G17600,AT4G18480,AT4G25080,AT4G26150,AT4G27440,AT5G04900,AT5G18660,AT5G35750,AT5G38520,AT5G45930,AT5G47110,AT5G56860
GO:BP	cofactor metabolic process	GO:0051186	0.0101539	1.99337	534	2291	85	22936	AT1G01090,AT1G03630,AT1G08520,AT1G08550,AT1G23360,AT1G30520,AT1G36180,AT1G60600,AT1G60810,AT1G60990,AT1G68890,AT1G69935,AT1G71695,AT1G74470,AT1G74910,AT1G77490,AT2G16370,AT2G20180,AT2G20890,AT2G26550,AT2G29630,AT2G30390,AT2G38040,AT2G38230,AT2G43360,AT2G44160,AT2G46110,AT2G48070,AT3G02870,AT3G03630,AT3G03710,AT3G09150,AT3G10160,AT3G11630,AT3G14150,AT3G14415,AT3G14420,AT3G24030,AT3G24430,AT3G48730…
GO:BP	organonitrogen compound biosynthetic process	GO:1901566	0.0122348	1.9124	1795	2291	233	22936	AT1G01080,AT1G01090,AT1G03630,AT1G05190,AT1G07070,AT1G07320,AT1G08280,AT1G08520,AT1G09340,AT1G14970,AT1G16350,AT1G16720,AT1G17220,AT1G21480,AT1G26570,AT1G26810,AT1G27120,AT1G29070,AT1G29410,AT1G32200,AT1G32990,AT1G35680,AT1G36180,AT1G44780,AT1G48350,AT1G48520,AT1G53290,AT1G55810,AT1G56430,AT1G57860,AT1G60810,AT1G62180,AT1G62330,AT1G62750,AT1G64510,AT1G66200,AT1G68590,AT1G69420,AT1G69935,AT1G70200…
GO:BP	methylation	GO:0032259	0.0137625	1.8613	483	2291	78	22936	AT1G01860,AT1G03110,AT1G04430,AT1G11860,AT1G13790,AT1G13860,AT1G14030,AT1G14350,AT1G15125,AT1G15215,AT1G23360,AT1G24610,AT1G29790,AT1G33170,AT1G35780,AT1G50000,AT1G53250,AT1G54310,AT1G60230,AT1G69523,AT1G73600,AT1G78010,AT2G03480,AT2G03500,AT2G13440,AT2G16370,AT2G18850,AT2G21070,AT2G26680,AT2G27040,AT2G39140,AT2G39670,AT2G43200,AT2G45730,AT2G46110,AT3G01660,AT3G07670,AT3G13180,AT3G14980,AT3G15530…
GO:BP	porphyrin-containing compound metabolic process	GO:0006778	0.0143515	1.8431	101	2291	25	22936	AT1G03630,AT1G08520,AT1G08550,AT1G69935,AT1G74470,AT2G20180,AT2G20890,AT2G26550,AT2G30390,AT3G03710,AT3G48730,AT3G51820,AT4G03205,AT4G17600,AT4G18480,AT4G25080,AT4G26150,AT4G27440,AT5G04900,AT5G18660,AT5G35750,AT5G38520,AT5G45930,AT5G47110,AT5G56860
GO:BP	organic substance metabolic process	GO:0071704	0.0148993	1.82684	11602	2291	1254	22936	AT1G01080,AT1G01090,AT1G01300,AT1G01610,AT1G01740,AT1G01860,AT1G02300,AT1G02640,AT1G02720,AT1G02860,AT1G03110,AT1G03310,AT1G03630,AT1G03680,AT1G04240,AT1G04430,AT1G04680,AT1G04710,AT1G04950,AT1G05140,AT1G05190,AT1G05470,AT1G05850,AT1G06190,AT1G06360,AT1G06550,AT1G06820,AT1G06840,AT1G06960,AT1G07070,AT1G07110,AT1G07320,AT1G08110,AT1G08280,AT1G08520,AT1G08540,AT1G08550,AT1G08640,AT1G08810,AT1G08910…
GO:BP	drug metabolic process	GO:0017144	0.0180091	1.74451	663	2291	100	22936	AT1G02720,AT1G02860,AT1G04430,AT1G04680,AT1G05850,AT1G11860,AT1G13860,AT1G16340,AT1G19920,AT1G22430,AT1G32470,AT1G33170,AT1G56430,AT1G64710,AT1G67750,AT1G71695,AT1G77490,AT1G79500,AT1G80050,AT2G03480,AT2G13360,AT2G23600,AT2G29630,AT2G30200,AT2G35120,AT2G38230,AT2G38650,AT2G43200,AT2G43360,AT2G43590,AT2G44050,AT2G48070,AT3G02250,AT3G03630,AT3G03900,AT3G07010,AT3G09820,AT3G11630,AT3G14150,AT3G14415…
GO:BP	coenzyme biosynthetic process	GO:0009108	0.0199273	1.70055	168	2291	35	22936	AT1G01090,AT1G23360,AT1G30520,AT1G36180,AT1G60600,AT1G60810,AT1G68890,AT1G74910,AT2G16370,AT2G29630,AT2G38040,AT2G38230,AT2G43360,AT2G46110,AT3G02870,AT3G10160,AT3G24030,AT3G55630,AT3G63410,AT4G30000,AT5G04620,AT5G08415,AT5G09820,AT5G13050,AT5G28840,AT5G35360,AT5G41480,AT5G45940,AT5G49970,AT5G51110,AT5G53580,AT5G57030,AT5G57590,AT5G57850,AT5G62980
GO:BP	plant-type cell wall organization	GO:0009664	0.0199273	1.70055	168	2291	35	22936	AT1G02720,AT1G04430,AT1G13860,AT1G16340,AT1G20190,AT1G31420,AT1G33170,AT1G64760,AT1G69530,AT1G77460,AT1G79500,AT2G03480,AT2G26330,AT2G28950,AT2G35620,AT2G37640,AT2G40610,AT2G43200,AT2G46710,AT3G03220,AT3G29030,AT3G56080,AT3G61130,AT4G00730,AT4G00740,AT4G16120,AT4G18030,AT4G19120,AT4G34980,AT5G04060,AT5G06050,AT5G15740,AT5G55480,AT5G65810,AT5G66460
GO:BP	chlorophyll biosynthetic process	GO:0015995	0.0223965	1.64982	62	2291	18	22936	AT1G03630,AT1G08520,AT1G69935,AT1G74470,AT2G20180,AT3G03710,AT3G48730,AT3G51820,AT4G03205,AT4G17600,AT4G18480,AT4G25080,AT4G26150,AT4G27440,AT5G18660,AT5G45930,AT5G47110,AT5G56860
GO:BP	auxin-activated signaling pathway	GO:0009734	0.0262988	1.58006	219	2291	42	22936	AT1G04240,AT1G14350,AT1G19220,AT1G23080,AT1G29430,AT1G54200,AT1G70940,AT1G73590,AT1G75500,AT1G77690,AT2G01420,AT2G21050,AT2G22670,AT2G33310,AT2G33860,AT2G38120,AT2G46530,AT3G04730,AT3G13980,AT3G22810,AT3G23050,AT3G28860,AT3G61830,AT3G62980,AT3G63300,AT4G03190,AT4G13520,AT4G14550,AT4G14560,AT4G14740,AT4G34760,AT5G01240,AT5G12050,AT5G37020,AT5G43700,AT5G43870,AT5G46700,AT5G47370,AT5G49980,AT5G55540…
GO:BP	protein import into chloroplast stroma	GO:0045037	0.0269916	1.56877	27	2291	11	22936	AT1G04940,AT2G20890,AT2G24020,AT3G04340,AT3G16290,AT3G48870,AT4G02510,AT4G23940,AT5G01590,AT5G22640,AT5G64580
GO:BP	regionalization	GO:0003002	0.028895	1.53918	164	2291	34	22936	AT1G05470,AT1G11130,AT1G14350,AT1G17840,AT1G31770,AT1G32240,AT1G52150,AT1G73590,AT1G80080,AT2G01570,AT2G21050,AT2G26330,AT2G26580,AT2G30424,AT2G33800,AT2G34710,AT2G37630,AT2G41370,AT2G45190,AT3G02130,AT3G15380,AT3G22810,AT3G54720,AT3G63300,AT4G00180,AT4G00480,AT4G12970,AT4G14740,AT4G24670,AT5G15310,AT5G28640,AT5G43870,AT5G46700,AT5G55540
GO:BP	chloroplast fission	GO:0010020	0.0319735	1.49521	23	2291	10	22936	AT1G63680,AT2G21280,AT3G19180,AT3G19720,AT3G29185,AT3G52750,AT4G23940,AT5G21920,AT5G46290,AT5G55280
GO:BP	photosystem II assembly	GO:0010207	0.0319735	1.49521	23	2291	10	22936	AT1G05385,AT1G54500,AT1G55480,AT1G64150,AT1G71500,AT2G20890,AT3G60370,AT4G35760,AT5G35220,AT5G48790
GO:BP	plastid fission	GO:0043572	0.0319735	1.49521	23	2291	10	22936	AT1G63680,AT2G21280,AT3G19180,AT3G19720,AT3G29185,AT3G52750,AT4G23940,AT5G21920,AT5G46290,AT5G55280
GO:BP	polysaccharide metabolic process	GO:0005976	0.0330845	1.48038	503	2291	79	22936	AT1G02640,AT1G02720,AT1G03310,AT1G04430,AT1G04680,AT1G05850,AT1G09340,AT1G11545,AT1G13860,AT1G14720,AT1G16340,AT1G22880,AT1G26810,AT1G27070,AT1G31420,AT1G33170,AT1G42430,AT1G64440,AT1G66430,AT1G67750,AT1G68560,AT1G70710,AT1G70730,AT1G75680,AT1G77460,AT1G78060,AT1G79500,AT2G03480,AT2G06850,AT2G20680,AT2G35620,AT2G36870,AT2G38650,AT2G39930,AT2G43200,AT2G43590,AT3G02250,AT3G07010,AT3G10940,AT3G44990…
GO:BP	cellular response to auxin stimulus	GO:0071365	0.0433052	1.36346	238	2291	44	22936	AT1G04240,AT1G14350,AT1G19220,AT1G23080,AT1G29430,AT1G30690,AT1G54200,AT1G70940,AT1G73590,AT1G75500,AT1G77690,AT2G01420,AT2G21050,AT2G22670,AT2G33310,AT2G33860,AT2G38120,AT2G46530,AT3G04730,AT3G13980,AT3G22810,AT3G23050,AT3G28860,AT3G61830,AT3G62980,AT3G63300,AT4G03190,AT4G09160,AT4G13520,AT4G14550,AT4G14560,AT4G14740,AT4G34760,AT5G01240,AT5G12050,AT5G37020,AT5G43700,AT5G43870,AT5G46700,AT5G47370…
GO:BP	porphyrin-containing compound biosynthetic process	GO:0006779	0.0470645	1.32731	71	2291	19	22936	AT1G03630,AT1G08520,AT1G69935,AT1G74470,AT2G20180,AT2G30390,AT3G03710,AT3G48730,AT3G51820,AT4G03205,AT4G17600,AT4G18480,AT4G25080,AT4G26150,AT4G27440,AT5G18660,AT5G45930,AT5G47110,AT5G56860

## Sheet: SA↑JA↓
source	term_name	term_id	adjusted_p_value	negative_log10_of_adjusted_p_value	term_size	query_size	intersection_size	effective_domain_size	intersections
GO:BP	defense response	GO:0006952	8.45909e-28	27.0727	1514	1176	188	22936	AT1G02120,AT1G02920,AT1G02930,AT1G03850,AT1G07000,AT1G08450,AT1G10920,AT1G11310,AT1G12200,AT1G12220,AT1G12290,AT1G14410,AT1G14790,AT1G15890,AT1G17600,AT1G17780,AT1G18570,AT1G21250,AT1G33560,AT1G49040,AT1G49050,AT1G50180,AT1G51800,AT1G53350,AT1G58602,AT1G59620,AT1G61180,AT1G61360,AT1G61370,AT1G61380,AT1G61420,AT1G61430,AT1G63350,AT1G66250,AT1G66980,AT1G69440,AT1G72930,AT1G73805,AT1G74360,AT1G74710…
GO:BP	response to stimulus	GO:0050896	3.5419e-26	25.4508	6462	1176	506	22936	AT1G01560,AT1G02100,AT1G02120,AT1G02270,AT1G02330,AT1G02360,AT1G02920,AT1G02930,AT1G03230,AT1G03750,AT1G03850,AT1G04020,AT1G04310,AT1G05630,AT1G06770,AT1G07000,AT1G07370,AT1G08450,AT1G08700,AT1G08930,AT1G09560,AT1G09630,AT1G10210,AT1G10430,AT1G10920,AT1G11310,AT1G11800,AT1G12000,AT1G12200,AT1G12220,AT1G12290,AT1G13080,AT1G14140,AT1G14410,AT1G14790,AT1G15750,AT1G15890,AT1G16090,AT1G16110,AT1G16260…
GO:BP	response to external biotic stimulus	GO:0043207	1.85587e-24	23.7315	1365	1176	169	22936	AT1G02120,AT1G02360,AT1G02920,AT1G02930,AT1G03850,AT1G07000,AT1G08450,AT1G10920,AT1G11310,AT1G12200,AT1G12220,AT1G14790,AT1G17600,AT1G17780,AT1G18570,AT1G21250,AT1G33560,AT1G49040,AT1G49050,AT1G51800,AT1G61360,AT1G61370,AT1G61380,AT1G61420,AT1G61430,AT1G66980,AT1G69440,AT1G73805,AT1G74360,AT1G74710,AT1G75040,AT1G76040,AT1G79380,AT1G79670,AT1G80460,AT2G01180,AT2G02220,AT2G04450,AT2G14560,AT2G15480…
GO:BP	response to other organism	GO:0051707	1.85587e-24	23.7315	1365	1176	169	22936	AT1G02120,AT1G02360,AT1G02920,AT1G02930,AT1G03850,AT1G07000,AT1G08450,AT1G10920,AT1G11310,AT1G12200,AT1G12220,AT1G14790,AT1G17600,AT1G17780,AT1G18570,AT1G21250,AT1G33560,AT1G49040,AT1G49050,AT1G51800,AT1G61360,AT1G61370,AT1G61380,AT1G61420,AT1G61430,AT1G66980,AT1G69440,AT1G73805,AT1G74360,AT1G74710,AT1G75040,AT1G76040,AT1G79380,AT1G79670,AT1G80460,AT2G01180,AT2G02220,AT2G04450,AT2G14560,AT2G15480…
GO:BP	response to biotic stimulus	GO:0009607	1.9218e-24	23.7163	1378	1176	170	22936	AT1G02120,AT1G02360,AT1G02920,AT1G02930,AT1G03850,AT1G07000,AT1G08450,AT1G10920,AT1G11310,AT1G12200,AT1G12220,AT1G14790,AT1G17600,AT1G17780,AT1G18570,AT1G21250,AT1G33560,AT1G49040,AT1G49050,AT1G51800,AT1G61360,AT1G61370,AT1G61380,AT1G61420,AT1G61430,AT1G66980,AT1G69440,AT1G73805,AT1G74360,AT1G74710,AT1G75040,AT1G76040,AT1G79380,AT1G79670,AT1G80460,AT2G01180,AT2G02220,AT2G04450,AT2G14560,AT2G15480…
GO:BP	cellular protein modification process	GO:0006464	5.09753e-24	23.2926	3092	1176	292	22936	AT1G01560,AT1G02100,AT1G02330,AT1G03590,AT1G03770,AT1G04020,AT1G04310,AT1G04870,AT1G05170,AT1G05350,AT1G06770,AT1G07630,AT1G07650,AT1G10210,AT1G10230,AT1G10430,AT1G11300,AT1G11303,AT1G11330,AT1G12970,AT1G12990,AT1G14200,AT1G16090,AT1G16110,AT1G16260,AT1G18160,AT1G18390,AT1G18890,AT1G18910,AT1G20780,AT1G21240,AT1G21250,AT1G21270,AT1G22510,AT1G24190,AT1G25390,AT1G26940,AT1G30900,AT1G32210,AT1G34130…
GO:BP	protein modification process	GO:0036211	5.09753e-24	23.2926	3092	1176	292	22936	AT1G01560,AT1G02100,AT1G02330,AT1G03590,AT1G03770,AT1G04020,AT1G04310,AT1G04870,AT1G05170,AT1G05350,AT1G06770,AT1G07630,AT1G07650,AT1G10210,AT1G10230,AT1G10430,AT1G11300,AT1G11303,AT1G11330,AT1G12970,AT1G12990,AT1G14200,AT1G16090,AT1G16110,AT1G16260,AT1G18160,AT1G18390,AT1G18890,AT1G18910,AT1G20780,AT1G21240,AT1G21250,AT1G21270,AT1G22510,AT1G24190,AT1G25390,AT1G26940,AT1G30900,AT1G32210,AT1G34130…
GO:BP	innate immune response	GO:0045087	1.166e-23	22.9333	385	1176	79	22936	AT1G02120,AT1G02920,AT1G08450,AT1G11310,AT1G12220,AT1G17600,AT1G18570,AT1G33560,AT1G49040,AT1G61360,AT1G61370,AT1G61380,AT1G61420,AT1G61430,AT1G66980,AT1G69440,AT1G73805,AT1G74710,AT1G75040,AT2G01180,AT2G02220,AT2G18660,AT2G32680,AT2G33580,AT2G44490,AT2G46370,AT2G47130,AT3G03970,AT3G07040,AT3G07690,AT3G14840,AT3G16030,AT3G18165,AT3G18490,AT3G20600,AT3G25070,AT3G44480,AT3G45640,AT3G48090,AT3G50470…
GO:BP	cellular response to stimulus	GO:0051716	1.23766e-23	22.9074	3184	1176	297	22936	AT1G01560,AT1G02100,AT1G02120,AT1G03750,AT1G04020,AT1G04310,AT1G05630,AT1G07370,AT1G08450,AT1G08700,AT1G09630,AT1G10210,AT1G10430,AT1G11800,AT1G12220,AT1G14410,AT1G15750,AT1G16110,AT1G16260,AT1G16510,AT1G16610,AT1G17600,AT1G18390,AT1G18570,AT1G18890,AT1G18910,AT1G21240,AT1G21250,AT1G21270,AT1G21400,AT1G22300,AT1G23140,AT1G25580,AT1G26380,AT1G27180,AT1G29630,AT1G33560,AT1G34120,AT1G47870,AT1G48050…
GO:BP	immune response	GO:0006955	4.82834e-23	22.3162	393	1176	79	22936	AT1G02120,AT1G02920,AT1G08450,AT1G11310,AT1G12220,AT1G17600,AT1G18570,AT1G33560,AT1G49040,AT1G61360,AT1G61370,AT1G61380,AT1G61420,AT1G61430,AT1G66980,AT1G69440,AT1G73805,AT1G74710,AT1G75040,AT2G01180,AT2G02220,AT2G18660,AT2G32680,AT2G33580,AT2G44490,AT2G46370,AT2G47130,AT3G03970,AT3G07040,AT3G07690,AT3G14840,AT3G16030,AT3G18165,AT3G18490,AT3G20600,AT3G25070,AT3G44480,AT3G45640,AT3G48090,AT3G50470…
GO:BP	immune system process	GO:0002376	2.22227e-22	21.6532	430	1176	82	22936	AT1G02120,AT1G02920,AT1G08450,AT1G11310,AT1G12220,AT1G17600,AT1G18570,AT1G33560,AT1G49040,AT1G61360,AT1G61370,AT1G61380,AT1G61420,AT1G61430,AT1G66980,AT1G69440,AT1G73805,AT1G74710,AT1G75040,AT2G01180,AT2G02220,AT2G18660,AT2G32680,AT2G33580,AT2G44490,AT2G46370,AT2G47130,AT3G03970,AT3G07040,AT3G07690,AT3G11650,AT3G14840,AT3G16030,AT3G18165,AT3G18490,AT3G20600,AT3G25070,AT3G44480,AT3G45640,AT3G48090…
GO:BP	response to stress	GO:0006950	6.47853e-22	21.1885	3648	1176	322	22936	AT1G02120,AT1G02270,AT1G02920,AT1G02930,AT1G03230,AT1G03750,AT1G03850,AT1G04020,AT1G05630,AT1G06770,AT1G07000,AT1G07370,AT1G08450,AT1G08930,AT1G09560,AT1G10920,AT1G11310,AT1G11800,AT1G12200,AT1G12220,AT1G12290,AT1G13080,AT1G14140,AT1G14410,AT1G14790,AT1G15890,AT1G16090,AT1G17600,AT1G17780,AT1G18390,AT1G18570,AT1G18910,AT1G21250,AT1G21400,AT1G25580,AT1G26380,AT1G29060,AT1G29630,AT1G33560,AT1G47870…
GO:BP	defense response to other organism	GO:0098542	1.42967e-21	20.8448	1131	1176	144	22936	AT1G02120,AT1G02920,AT1G02930,AT1G03850,AT1G07000,AT1G08450,AT1G10920,AT1G11310,AT1G12200,AT1G12220,AT1G17600,AT1G17780,AT1G18570,AT1G21250,AT1G33560,AT1G49040,AT1G49050,AT1G51800,AT1G61360,AT1G61370,AT1G61380,AT1G61420,AT1G61430,AT1G66980,AT1G69440,AT1G73805,AT1G74360,AT1G74710,AT1G75040,AT1G76040,AT1G79380,AT1G80460,AT2G01180,AT2G02220,AT2G14560,AT2G18660,AT2G25000,AT2G29350,AT2G31865,AT2G31870…
GO:BP	response to bacterium	GO:0009617	3.00984e-20	19.5215	502	1176	86	22936	AT1G02120,AT1G02920,AT1G02930,AT1G07000,AT1G08450,AT1G12220,AT1G18570,AT1G33560,AT1G51800,AT1G61380,AT1G73805,AT1G74710,AT1G79380,AT1G80460,AT2G25000,AT2G32680,AT2G37710,AT2G44490,AT2G46370,AT2G46400,AT2G46440,AT2G47130,AT2G47730,AT3G08870,AT3G10490,AT3G18165,AT3G20600,AT3G25070,AT3G28450,AT3G44670,AT3G45640,AT3G45860,AT3G48090,AT3G50480,AT3G50950,AT3G52430,AT3G54560,AT3G57240,AT3G61010,AT4G02380…
GO:BP	defense response to bacterium	GO:0042742	1.06356e-19	18.9732	431	1176	78	22936	AT1G02120,AT1G02920,AT1G02930,AT1G07000,AT1G08450,AT1G12220,AT1G18570,AT1G33560,AT1G51800,AT1G73805,AT1G74710,AT1G79380,AT1G80460,AT2G25000,AT2G32680,AT2G37710,AT2G44490,AT2G46370,AT2G46400,AT2G47130,AT2G47730,AT3G08870,AT3G18165,AT3G20600,AT3G25070,AT3G28450,AT3G44670,AT3G45640,AT3G45860,AT3G48090,AT3G50950,AT3G52430,AT3G54560,AT4G02380,AT4G02410,AT4G02420,AT4G02520,AT4G03550,AT4G03960,AT4G11530…
GO:BP	response to external stimulus	GO:0009605	1.21232e-19	18.9164	1792	1176	190	22936	AT1G02120,AT1G02360,AT1G02920,AT1G02930,AT1G03850,AT1G05630,AT1G07000,AT1G08450,AT1G10920,AT1G11310,AT1G12200,AT1G12220,AT1G14790,AT1G16510,AT1G17600,AT1G17780,AT1G18390,AT1G18570,AT1G18910,AT1G21250,AT1G21400,AT1G33560,AT1G49040,AT1G49050,AT1G51800,AT1G61360,AT1G61370,AT1G61380,AT1G61420,AT1G61430,AT1G66980,AT1G68740,AT1G69440,AT1G71040,AT1G73805,AT1G74360,AT1G74710,AT1G75040,AT1G76040,AT1G79380…
GO:BP	macromolecule modification	GO:0043412	1.63582e-19	18.7863	3532	1176	307	22936	AT1G01560,AT1G02100,AT1G02330,AT1G03590,AT1G03770,AT1G04020,AT1G04310,AT1G04870,AT1G05170,AT1G05350,AT1G05910,AT1G06770,AT1G07630,AT1G07650,AT1G10210,AT1G10230,AT1G10430,AT1G11300,AT1G11303,AT1G11330,AT1G12970,AT1G12990,AT1G14200,AT1G16090,AT1G16110,AT1G16260,AT1G18160,AT1G18390,AT1G18890,AT1G18910,AT1G20780,AT1G21240,AT1G21250,AT1G21270,AT1G22510,AT1G24190,AT1G25390,AT1G26940,AT1G30545,AT1G30900…
GO:BP	protein phosphorylation	GO:0006468	2.56118e-19	18.5916	1282	1176	151	22936	AT1G01560,AT1G04310,AT1G07650,AT1G10210,AT1G11300,AT1G11303,AT1G11330,AT1G12970,AT1G16090,AT1G16110,AT1G16260,AT1G18160,AT1G18390,AT1G18890,AT1G21240,AT1G21250,AT1G21270,AT1G25390,AT1G35710,AT1G47210,AT1G50700,AT1G51170,AT1G51790,AT1G51800,AT1G52540,AT1G56120,AT1G59580,AT1G61360,AT1G61370,AT1G61380,AT1G61420,AT1G61430,AT1G65250,AT1G65790,AT1G65800,AT1G66880,AT1G66910,AT1G66920,AT1G66980,AT1G67470…
GO:BP	cell communication	GO:0007154	2.31544e-17	16.6354	2324	1176	221	22936	AT1G01560,AT1G02100,AT1G02120,AT1G04310,AT1G05630,AT1G08450,AT1G08700,AT1G09630,AT1G10210,AT1G10430,AT1G11300,AT1G11303,AT1G11330,AT1G15750,AT1G16110,AT1G16260,AT1G16510,AT1G16610,AT1G17600,AT1G18390,AT1G18890,AT1G18910,AT1G21170,AT1G21240,AT1G21250,AT1G21270,AT1G21400,AT1G22300,AT1G23140,AT1G27180,AT1G34120,AT1G50700,AT1G51270,AT1G51800,AT1G52540,AT1G56540,AT1G57630,AT1G59580,AT1G61360,AT1G61370…
GO:BP	multi-organism process	GO:0051704	3.43187e-17	16.4645	1926	1176	193	22936	AT1G02120,AT1G02360,AT1G02920,AT1G02930,AT1G03850,AT1G05630,AT1G07000,AT1G08450,AT1G10920,AT1G11300,AT1G11303,AT1G11310,AT1G11330,AT1G12200,AT1G12220,AT1G14790,AT1G17600,AT1G17780,AT1G18570,AT1G21170,AT1G21250,AT1G33560,AT1G44900,AT1G49040,AT1G49050,AT1G51800,AT1G61360,AT1G61370,AT1G61380,AT1G61420,AT1G61430,AT1G65790,AT1G65800,AT1G66980,AT1G69440,AT1G71270,AT1G71820,AT1G73805,AT1G74360,AT1G74710…
GO:BP	phosphorylation	GO:0016310	2.85612e-16	15.5442	1750	1176	178	22936	AT1G01560,AT1G04280,AT1G04310,AT1G07650,AT1G10210,AT1G11300,AT1G11303,AT1G11330,AT1G12000,AT1G12970,AT1G15120,AT1G16090,AT1G16110,AT1G16260,AT1G18160,AT1G18390,AT1G18890,AT1G21240,AT1G21250,AT1G21270,AT1G25390,AT1G26270,AT1G26640,AT1G33560,AT1G35710,AT1G47210,AT1G49820,AT1G50700,AT1G51170,AT1G51790,AT1G51800,AT1G52540,AT1G56120,AT1G59580,AT1G60890,AT1G61360,AT1G61370,AT1G61380,AT1G61420,AT1G61430…
GO:BP	signal transduction	GO:0007165	5.5841e-16	15.253	2033	1176	197	22936	AT1G01560,AT1G02100,AT1G02120,AT1G04310,AT1G05630,AT1G08450,AT1G08700,AT1G09630,AT1G10210,AT1G10430,AT1G15750,AT1G16110,AT1G16260,AT1G16510,AT1G16610,AT1G17600,AT1G18890,AT1G21240,AT1G21250,AT1G21270,AT1G22300,AT1G23140,AT1G27180,AT1G34120,AT1G50700,AT1G51270,AT1G51800,AT1G52540,AT1G56540,AT1G57630,AT1G59580,AT1G61380,AT1G62820,AT1G63740,AT1G63860,AT1G65250,AT1G65690,AT1G65790,AT1G65800,AT1G66090…
GO:BP	phosphorus metabolic process	GO:0006793	5.66793e-16	15.2466	2521	1176	230	22936	AT1G01560,AT1G03590,AT1G04280,AT1G04310,AT1G05630,AT1G07630,AT1G07650,AT1G09430,AT1G10210,AT1G10430,AT1G11300,AT1G11303,AT1G11330,AT1G12000,AT1G12970,AT1G13750,AT1G15120,AT1G16090,AT1G16110,AT1G16260,AT1G18160,AT1G18390,AT1G18890,AT1G21240,AT1G21250,AT1G21270,AT1G24280,AT1G25390,AT1G26270,AT1G26640,AT1G31220,AT1G33560,AT1G34120,AT1G34750,AT1G35710,AT1G43900,AT1G47210,AT1G49820,AT1G50700,AT1G51170…
GO:BP	phosphate-containing compound metabolic process	GO:0006796	6.59786e-16	15.1806	2479	1176	227	22936	AT1G01560,AT1G03590,AT1G04280,AT1G04310,AT1G05630,AT1G07630,AT1G07650,AT1G09430,AT1G10210,AT1G10430,AT1G11300,AT1G11303,AT1G11330,AT1G12000,AT1G12970,AT1G13750,AT1G15120,AT1G16090,AT1G16110,AT1G16260,AT1G18160,AT1G18390,AT1G18890,AT1G21240,AT1G21250,AT1G21270,AT1G24280,AT1G25390,AT1G26270,AT1G26640,AT1G31220,AT1G33560,AT1G34120,AT1G34750,AT1G35710,AT1G43900,AT1G47210,AT1G49820,AT1G50700,AT1G51170…
GO:BP	signaling	GO:0023052	4.96814e-15	14.3038	2074	1176	197	22936	AT1G01560,AT1G02100,AT1G02120,AT1G04310,AT1G05630,AT1G08450,AT1G08700,AT1G09630,AT1G10210,AT1G10430,AT1G15750,AT1G16110,AT1G16260,AT1G16510,AT1G16610,AT1G17600,AT1G18890,AT1G21240,AT1G21250,AT1G21270,AT1G22300,AT1G23140,AT1G27180,AT1G34120,AT1G50700,AT1G51270,AT1G51800,AT1G52540,AT1G56540,AT1G57630,AT1G59580,AT1G61380,AT1G62820,AT1G63740,AT1G63860,AT1G65250,AT1G65690,AT1G65790,AT1G65800,AT1G66090…
GO:BP	regulation of response to stress	GO:0080134	1.14141e-12	11.9426	397	1176	63	22936	AT1G07000,AT1G08450,AT1G11310,AT1G17600,AT1G29060,AT1G49040,AT1G51800,AT1G61380,AT1G67360,AT1G73805,AT1G74710,AT1G76040,AT2G02220,AT2G24490,AT2G25000,AT2G31865,AT2G31870,AT2G31880,AT2G32680,AT2G46370,AT2G46400,AT3G01650,AT3G02920,AT3G11820,AT3G14840,AT3G18165,AT3G25020,AT3G25070,AT3G28450,AT3G45640,AT3G52430,AT4G02380,AT4G02550,AT4G03450,AT4G03550,AT4G03960,AT4G04920,AT4G08480,AT4G11890,AT4G13040…
GO:BP	plant-type hypersensitive response	GO:0009626	5.1316e-12	11.2897	84	1176	27	22936	AT1G02120,AT1G08450,AT1G12220,AT1G33560,AT1G73805,AT2G01180,AT2G47130,AT3G07040,AT3G20600,AT3G25070,AT3G45640,AT3G48090,AT3G50470,AT3G50480,AT3G52430,AT4G03110,AT4G12010,AT4G22305,AT4G24290,AT4G36280,AT5G18370,AT5G22290,AT5G26920,AT5G43470,AT5G44870,AT5G45250,AT5G48620
GO:BP	host programmed cell death induced by symbiont	GO:0034050	7.15735e-12	11.1452	85	1176	27	22936	AT1G02120,AT1G08450,AT1G12220,AT1G33560,AT1G73805,AT2G01180,AT2G47130,AT3G07040,AT3G20600,AT3G25070,AT3G45640,AT3G48090,AT3G50470,AT3G50480,AT3G52430,AT4G03110,AT4G12010,AT4G22305,AT4G24290,AT4G36280,AT5G18370,AT5G22290,AT5G26920,AT5G43470,AT5G44870,AT5G45250,AT5G48620
GO:BP	regulation of defense response	GO:0031347	1.0676e-11	10.9716	271	1176	49	22936	AT1G07000,AT1G08450,AT1G11310,AT1G17600,AT1G49040,AT1G51800,AT1G61380,AT1G73805,AT1G74710,AT2G02220,AT2G25000,AT2G31880,AT2G32680,AT2G46370,AT3G11820,AT3G14840,AT3G18165,AT3G25020,AT3G25070,AT3G28450,AT3G52430,AT4G02380,AT4G02550,AT4G03450,AT4G03550,AT4G03960,AT4G04920,AT4G08480,AT4G11890,AT4G13040,AT4G14400,AT4G16990,AT4G22305,AT4G23570,AT4G23810,AT4G24970,AT4G36280,AT4G39830,AT5G05190,AT5G08120…
GO:BP	cellular protein metabolic process	GO:0044267	4.7127e-11	10.3267	4203	1176	317	22936	AT1G01560,AT1G02100,AT1G02330,AT1G03590,AT1G03770,AT1G04020,AT1G04310,AT1G04870,AT1G05170,AT1G05350,AT1G06770,AT1G07630,AT1G07650,AT1G10210,AT1G10230,AT1G10430,AT1G11300,AT1G11303,AT1G11330,AT1G12970,AT1G12990,AT1G13020,AT1G13950,AT1G14200,AT1G16090,AT1G16110,AT1G16260,AT1G18160,AT1G18390,AT1G18890,AT1G18910,AT1G20780,AT1G21240,AT1G21250,AT1G21270,AT1G22510,AT1G24190,AT1G25390,AT1G26940,AT1G28110…
GO:BP	defense response, incompatible interaction	GO:0009814	8.4179e-11	10.0748	190	1176	39	22936	AT1G02920,AT1G11310,AT1G12220,AT1G73805,AT1G74710,AT1G75040,AT2G18660,AT2G44490,AT2G46370,AT3G07690,AT3G14840,AT3G18490,AT3G20600,AT3G25070,AT3G44480,AT3G48090,AT3G50470,AT3G50480,AT3G52430,AT3G63420,AT4G01370,AT4G04920,AT4G14400,AT4G16860,AT4G16890,AT4G16950,AT4G16990,AT4G19660,AT4G22305,AT4G23190,AT4G23570,AT4G23810,AT4G26070,AT4G34460,AT4G36280,AT5G10760,AT5G26920,AT5G27420,AT5G56030
GO:BP	protein metabolic process	GO:0019538	2.24914e-10	9.64798	4644	1176	340	22936	AT1G01560,AT1G02100,AT1G02330,AT1G03230,AT1G03590,AT1G03770,AT1G04020,AT1G04310,AT1G04870,AT1G05170,AT1G05350,AT1G05840,AT1G06770,AT1G07630,AT1G07650,AT1G08700,AT1G10210,AT1G10230,AT1G10430,AT1G11300,AT1G11303,AT1G11330,AT1G12970,AT1G12990,AT1G13020,AT1G13950,AT1G14200,AT1G16090,AT1G16110,AT1G16260,AT1G18160,AT1G18390,AT1G18890,AT1G18910,AT1G20780,AT1G21240,AT1G21250,AT1G21270,AT1G22510,AT1G24190…
GO:BP	cell death	GO:0008219	2.86179e-10	9.54336	197	1176	39	22936	AT1G02120,AT1G08450,AT1G12220,AT1G33560,AT1G47870,AT1G73805,AT2G01180,AT2G13790,AT2G31880,AT2G47130,AT3G07040,AT3G20600,AT3G25070,AT3G45640,AT3G45860,AT3G48090,AT3G50470,AT3G50480,AT3G52430,AT3G55830,AT4G03110,AT4G12010,AT4G14400,AT4G22305,AT4G23130,AT4G24290,AT4G25110,AT4G36280,AT5G07300,AT5G10380,AT5G18370,AT5G22290,AT5G26920,AT5G43470,AT5G44870,AT5G45100,AT5G45250,AT5G48380,AT5G48620
GO:BP	cellular response to stress	GO:0033554	1.00206e-09	8.99911	1058	1176	110	22936	AT1G02120,AT1G03750,AT1G04020,AT1G07370,AT1G08450,AT1G11800,AT1G12220,AT1G14410,AT1G18390,AT1G18570,AT1G18910,AT1G21400,AT1G25580,AT1G26380,AT1G29630,AT1G33560,AT1G47870,AT1G48050,AT1G49820,AT1G57630,AT1G65470,AT1G68740,AT1G71040,AT1G73805,AT1G80420,AT2G01180,AT2G03680,AT2G16430,AT2G16900,AT2G20960,AT2G24490,AT2G31865,AT2G31870,AT2G40550,AT2G41090,AT2G44410,AT2G44490,AT2G47130,AT2G47210,AT3G02920…
GO:BP	regulation of response to stimulus	GO:0048583	1.84677e-09	8.73359	826	1176	92	22936	AT1G02100,AT1G02330,AT1G04310,AT1G07000,AT1G08450,AT1G10430,AT1G11310,AT1G17600,AT1G23140,AT1G29060,AT1G49040,AT1G51800,AT1G61380,AT1G67360,AT1G67800,AT1G73805,AT1G74710,AT1G76040,AT2G02220,AT2G04450,AT2G04550,AT2G24490,AT2G25000,AT2G31865,AT2G31870,AT2G31880,AT2G32680,AT2G41940,AT2G45000,AT2G46370,AT2G46400,AT3G01650,AT3G02920,AT3G03450,AT3G04580,AT3G11820,AT3G14840,AT3G15880,AT3G18165,AT3G25020…
GO:BP	regulation of response to biotic stimulus	GO:0002831	3.99799e-09	8.39816	185	1176	36	22936	AT1G07000,AT1G08450,AT1G17600,AT1G49040,AT1G51800,AT1G61380,AT1G73805,AT2G32680,AT2G46370,AT3G14840,AT3G18165,AT3G25020,AT3G25070,AT3G28450,AT3G52430,AT4G02380,AT4G03550,AT4G03960,AT4G04920,AT4G13040,AT4G14400,AT4G22305,AT4G23570,AT4G24970,AT4G36280,AT4G39830,AT5G05190,AT5G08120,AT5G14930,AT5G26920,AT5G43470,AT5G45050,AT5G45060,AT5G45250,AT5G48657,AT5G66850
GO:BP	multi-organism cellular process	GO:0044764	5.53457e-09	8.25692	109	1176	27	22936	AT1G02120,AT1G08450,AT1G12220,AT1G33560,AT1G73805,AT2G01180,AT2G47130,AT3G07040,AT3G20600,AT3G25070,AT3G45640,AT3G48090,AT3G50470,AT3G50480,AT3G52430,AT4G03110,AT4G12010,AT4G22305,AT4G24290,AT4G36280,AT5G18370,AT5G22290,AT5G26920,AT5G43470,AT5G44870,AT5G45250,AT5G48620
GO:BP	regulation of response to external stimulus	GO:0032101	9.0303e-09	8.0443	190	1176	36	22936	AT1G07000,AT1G08450,AT1G17600,AT1G49040,AT1G51800,AT1G61380,AT1G73805,AT2G32680,AT2G46370,AT3G14840,AT3G18165,AT3G25020,AT3G25070,AT3G28450,AT3G52430,AT4G02380,AT4G03550,AT4G03960,AT4G04920,AT4G13040,AT4G14400,AT4G22305,AT4G23570,AT4G24970,AT4G36280,AT4G39830,AT5G05190,AT5G08120,AT5G14930,AT5G26920,AT5G43470,AT5G45050,AT5G45060,AT5G45250,AT5G48657,AT5G66850
GO:BP	programmed cell death	GO:0012501	1.019e-08	7.99183	163	1176	33	22936	AT1G02120,AT1G08450,AT1G12220,AT1G33560,AT1G47870,AT1G73805,AT2G01180,AT2G47130,AT3G07040,AT3G20600,AT3G25070,AT3G45640,AT3G45860,AT3G48090,AT3G50470,AT3G50480,AT3G52430,AT4G03110,AT4G12010,AT4G22305,AT4G23130,AT4G24290,AT4G25110,AT4G36280,AT5G10380,AT5G18370,AT5G22290,AT5G26920,AT5G43470,AT5G44870,AT5G45100,AT5G45250,AT5G48620
GO:BP	organonitrogen compound metabolic process	GO:1901564	2.20941e-08	7.65572	5863	1176	400	22936	AT1G01560,AT1G02100,AT1G02330,AT1G02360,AT1G02920,AT1G02930,AT1G03230,AT1G03400,AT1G03590,AT1G03770,AT1G04020,AT1G04310,AT1G04870,AT1G05170,AT1G05350,AT1G05840,AT1G06770,AT1G07630,AT1G07650,AT1G08700,AT1G09430,AT1G10210,AT1G10230,AT1G10430,AT1G11300,AT1G11303,AT1G11330,AT1G12000,AT1G12970,AT1G12990,AT1G13020,AT1G13950,AT1G14200,AT1G16090,AT1G16110,AT1G16260,AT1G18160,AT1G18390,AT1G18570,AT1G18890…
GO:BP	response to oomycetes	GO:0002239	4.05124e-07	6.39241	104	1176	24	22936	AT1G02360,AT1G07000,AT1G51800,AT1G73805,AT2G32680,AT2G37710,AT3G01290,AT3G08870,AT3G25020,AT3G44480,AT4G02410,AT4G02420,AT4G02520,AT4G11890,AT4G14400,AT4G24970,AT4G29050,AT4G35985,AT5G14930,AT5G24530,AT5G26920,AT5G43470,AT5G60280,AT5G60950
GO:BP	positive regulation of defense response	GO:0031349	4.57095e-07	6.33999	113	1176	25	22936	AT1G07000,AT1G08450,AT1G51800,AT1G61380,AT1G73805,AT2G31880,AT2G32680,AT2G46370,AT3G18165,AT3G25070,AT3G52430,AT4G03550,AT4G04920,AT4G11890,AT4G13040,AT4G14400,AT4G24970,AT4G36280,AT4G39830,AT5G14930,AT5G45050,AT5G45060,AT5G45250,AT5G48657,AT5G66850
GO:BP	protein autophosphorylation	GO:0046777	5.52553e-07	6.25763	250	1176	39	22936	AT1G07650,AT1G12970,AT1G18890,AT1G35710,AT1G50700,AT1G51170,AT1G56120,AT1G61380,AT1G65790,AT1G65800,AT1G70520,AT1G70530,AT1G74360,AT1G74740,AT1G76040,AT2G11520,AT2G23200,AT2G33170,AT3G07980,AT3G09010,AT3G13380,AT3G14840,AT4G04695,AT4G04700,AT4G04720,AT4G04740,AT4G08850,AT4G16970,AT4G23650,AT4G24400,AT4G28490,AT4G35310,AT5G04870,AT5G12480,AT5G45800,AT5G46330,AT5G60280,AT5G65240,AT5G66850
GO:BP	positive regulation of response to stimulus	GO:0048584	5.83389e-07	6.23404	294	1176	43	22936	AT1G07000,AT1G08450,AT1G23140,AT1G29060,AT1G51800,AT1G61380,AT1G67360,AT1G67800,AT1G73805,AT1G76040,AT2G04450,AT2G31880,AT2G32680,AT2G46370,AT3G01650,AT3G18165,AT3G25070,AT3G45640,AT3G52430,AT4G03110,AT4G03550,AT4G04920,AT4G08470,AT4G11890,AT4G13040,AT4G14400,AT4G19660,AT4G24970,AT4G26070,AT4G36280,AT4G39830,AT5G10810,AT5G14930,AT5G18620,AT5G26751,AT5G26920,AT5G37740,AT5G45050,AT5G45060,AT5G45250…
GO:BP	positive regulation of response to biotic stimulus	GO:0002833	2.78225e-06	5.5556	105	1176	23	22936	AT1G07000,AT1G08450,AT1G51800,AT1G61380,AT1G73805,AT2G32680,AT2G46370,AT3G18165,AT3G25070,AT3G52430,AT4G03550,AT4G04920,AT4G13040,AT4G14400,AT4G24970,AT4G36280,AT4G39830,AT5G14930,AT5G45050,AT5G45060,AT5G45250,AT5G48657,AT5G66850
GO:BP	positive regulation of response to external stimulus	GO:0032103	4.96228e-06	5.30432	108	1176	23	22936	AT1G07000,AT1G08450,AT1G51800,AT1G61380,AT1G73805,AT2G32680,AT2G46370,AT3G18165,AT3G25070,AT3G52430,AT4G03550,AT4G04920,AT4G13040,AT4G14400,AT4G24970,AT4G36280,AT4G39830,AT5G14930,AT5G45050,AT5G45060,AT5G45250,AT5G48657,AT5G66850
GO:BP	positive regulation of multi-organism process	GO:0043902	5.98773e-06	5.22274	109	1176	23	22936	AT1G07000,AT1G08450,AT1G51800,AT1G61380,AT1G73805,AT2G32680,AT2G46370,AT3G18165,AT3G25070,AT3G52430,AT4G03550,AT4G04920,AT4G13040,AT4G14400,AT4G24970,AT4G36280,AT4G39830,AT5G14930,AT5G45050,AT5G45060,AT5G45250,AT5G48657,AT5G66850
GO:BP	response to chemical	GO:0042221	7.09383e-06	5.14912	3193	1176	233	22936	AT1G01560,AT1G02100,AT1G02120,AT1G02920,AT1G02930,AT1G03850,AT1G04310,AT1G05630,AT1G06770,AT1G07000,AT1G08930,AT1G10210,AT1G10430,AT1G10920,AT1G12000,AT1G14790,AT1G15750,AT1G16510,AT1G16610,AT1G18390,AT1G18570,AT1G18890,AT1G21250,AT1G21270,AT1G21400,AT1G22300,AT1G23140,AT1G23490,AT1G24190,AT1G26380,AT1G33560,AT1G34120,AT1G49820,AT1G50700,AT1G51800,AT1G57630,AT1G61380,AT1G63840,AT1G65690,AT1G65790…
GO:BP	cellular response to endogenous stimulus	GO:0071495	8.13628e-06	5.08957	1084	1176	100	22936	AT1G02100,AT1G02120,AT1G04310,AT1G10210,AT1G10430,AT1G15750,AT1G16510,AT1G18390,AT1G18890,AT1G22300,AT1G23140,AT1G34120,AT1G49820,AT1G50700,AT1G51800,AT1G65690,AT1G65790,AT1G67800,AT1G74740,AT1G76040,AT1G78300,AT1G79380,AT2G04450,AT2G04550,AT2G13790,AT2G29120,AT2G33580,AT2G36580,AT2G41940,AT2G45000,AT2G46370,AT2G46400,AT3G01650,AT3G03450,AT3G04110,AT3G04580,AT3G07390,AT3G07520,AT3G08550,AT3G12830…
GO:BP	response to organic substance	GO:0010033	8.22477e-06	5.08488	2194	1176	172	22936	AT1G01560,AT1G02100,AT1G02120,AT1G03850,AT1G04310,AT1G05630,AT1G07000,AT1G08930,AT1G10210,AT1G10430,AT1G10920,AT1G12000,AT1G14790,AT1G15750,AT1G16510,AT1G16610,AT1G18390,AT1G18570,AT1G18890,AT1G21250,AT1G21270,AT1G21400,AT1G22300,AT1G23140,AT1G24190,AT1G34120,AT1G49820,AT1G50700,AT1G51800,AT1G61380,AT1G63840,AT1G65690,AT1G65790,AT1G67800,AT1G73805,AT1G74740,AT1G76040,AT1G76680,AT1G78300,AT1G78830…
GO:BP	response to oxygen-containing compound	GO:1901700	1.32208e-05	4.87874	1779	1176	145	22936	AT1G01560,AT1G02100,AT1G02120,AT1G02930,AT1G05630,AT1G06770,AT1G07000,AT1G08930,AT1G10430,AT1G12000,AT1G14790,AT1G15750,AT1G16610,AT1G18390,AT1G18570,AT1G18890,AT1G21250,AT1G21270,AT1G21400,AT1G22300,AT1G23140,AT1G24190,AT1G33560,AT1G34120,AT1G49820,AT1G50700,AT1G51800,AT1G61380,AT1G63840,AT1G65690,AT1G65790,AT1G67360,AT1G67800,AT1G70520,AT1G74740,AT1G76040,AT1G76680,AT1G78300,AT1G79380,AT2G04450…
GO:BP	cellular response to organic substance	GO:0071310	1.52041e-05	4.81804	1186	1176	106	22936	AT1G02100,AT1G02120,AT1G04310,AT1G05630,AT1G10210,AT1G10430,AT1G15750,AT1G16510,AT1G16610,AT1G18390,AT1G18890,AT1G22300,AT1G23140,AT1G34120,AT1G49820,AT1G50700,AT1G51800,AT1G61380,AT1G65690,AT1G65790,AT1G67800,AT1G74740,AT1G76040,AT1G78300,AT1G79380,AT2G04450,AT2G04550,AT2G13790,AT2G29120,AT2G33580,AT2G36580,AT2G41940,AT2G44410,AT2G45000,AT2G46370,AT2G46400,AT3G01650,AT3G03450,AT3G04110,AT3G04580…
GO:BP	cellular process	GO:0009987	2.65084e-05	4.57662	14103	1176	811	22936	AT1G01560,AT1G02100,AT1G02120,AT1G02270,AT1G02330,AT1G02360,AT1G02920,AT1G02930,AT1G03400,AT1G03590,AT1G03750,AT1G03770,AT1G03850,AT1G04020,AT1G04200,AT1G04280,AT1G04310,AT1G04530,AT1G04870,AT1G05170,AT1G05350,AT1G05570,AT1G05630,AT1G05710,AT1G05910,AT1G06070,AT1G06130,AT1G06770,AT1G07000,AT1G07370,AT1G07630,AT1G07650,AT1G08000,AT1G08450,AT1G08700,AT1G09040,AT1G09050,AT1G09195,AT1G09200,AT1G09330…
GO:BP	cellular macromolecule metabolic process	GO:0044260	2.74897e-05	4.56083	7377	1176	465	22936	AT1G01560,AT1G02100,AT1G02330,AT1G02360,AT1G03590,AT1G03750,AT1G03770,AT1G03850,AT1G04020,AT1G04310,AT1G04870,AT1G05170,AT1G05350,AT1G05570,AT1G05710,AT1G05910,AT1G06070,AT1G06770,AT1G07370,AT1G07630,AT1G07650,AT1G08000,AT1G09195,AT1G09815,AT1G10050,AT1G10210,AT1G10230,AT1G10430,AT1G11300,AT1G11303,AT1G11330,AT1G11800,AT1G12970,AT1G12990,AT1G13020,AT1G13950,AT1G14200,AT1G14410,AT1G14790,AT1G15750…
GO:BP	regulation of immune system process	GO:0002682	3.43856e-05	4.46362	138	1176	25	22936	AT1G08450,AT1G17600,AT1G49040,AT1G61380,AT1G73805,AT2G32680,AT2G46370,AT3G14840,AT3G18165,AT3G25070,AT4G03550,AT4G04920,AT4G19660,AT4G22305,AT4G23570,AT4G36280,AT5G08120,AT5G14930,AT5G26920,AT5G43470,AT5G45050,AT5G45060,AT5G45250,AT5G48657,AT5G66850
GO:BP	response to salicylic acid	GO:0009751	5.40994e-05	4.26681	225	1176	33	22936	AT1G02120,AT1G14790,AT1G18570,AT1G21250,AT1G21270,AT1G76680,AT2G04450,AT2G14560,AT2G25000,AT2G37710,AT2G46400,AT3G03450,AT3G09370,AT3G11280,AT3G45860,AT3G50480,AT3G52430,AT4G01370,AT4G03110,AT4G03450,AT4G03550,AT4G04695,AT4G14400,AT4G16890,AT4G19660,AT4G23130,AT4G23810,AT5G05190,AT5G11510,AT5G24530,AT5G43470,AT5G54610,AT5G67580
GO:BP	regulation of biological process	GO:0050789	5.62052e-05	4.25022	5911	1176	383	22936	AT1G01560,AT1G02100,AT1G02120,AT1G02330,AT1G03400,AT1G03770,AT1G03850,AT1G04020,AT1G04310,AT1G04870,AT1G05570,AT1G05630,AT1G05710,AT1G05910,AT1G06070,AT1G07000,AT1G07370,AT1G08000,AT1G08450,AT1G08700,AT1G09040,AT1G09050,AT1G09195,AT1G09560,AT1G09630,AT1G10210,AT1G10430,AT1G11310,AT1G13950,AT1G14410,AT1G14740,AT1G14790,AT1G15750,AT1G16110,AT1G16260,AT1G16510,AT1G16610,AT1G17600,AT1G18570,AT1G18890…
GO:BP	response to acid chemical	GO:0001101	8.864e-05	4.05237	1334	1176	113	22936	AT1G01560,AT1G02120,AT1G02930,AT1G05630,AT1G06770,AT1G07000,AT1G08930,AT1G10430,AT1G14790,AT1G15750,AT1G18390,AT1G18570,AT1G18890,AT1G21250,AT1G21270,AT1G22300,AT1G23140,AT1G24190,AT1G33560,AT1G34120,AT1G50700,AT1G51800,AT1G63840,AT1G65690,AT1G65790,AT1G67360,AT1G67800,AT1G70520,AT1G74740,AT1G76040,AT1G76680,AT1G79380,AT2G04450,AT2G04550,AT2G14560,AT2G17110,AT2G25000,AT2G26190,AT2G29120,AT2G30580…
GO:BP	cellular response to hormone stimulus	GO:0032870	8.86923e-05	4.05211	1048	1176	94	22936	AT1G02100,AT1G02120,AT1G04310,AT1G10210,AT1G10430,AT1G15750,AT1G16510,AT1G18390,AT1G18890,AT1G22300,AT1G23140,AT1G34120,AT1G49820,AT1G50700,AT1G51800,AT1G65690,AT1G65790,AT1G67800,AT1G74740,AT1G76040,AT1G78300,AT1G79380,AT2G04450,AT2G04550,AT2G13790,AT2G36580,AT2G41940,AT2G45000,AT2G46370,AT2G46400,AT3G01650,AT3G03450,AT3G04110,AT3G04580,AT3G07390,AT3G08550,AT3G12830,AT3G13300,AT3G15540,AT3G15880…
GO:BP	cellular response to oxygen-containing compound	GO:1901701	0.00010198	3.99148	804	1176	77	22936	AT1G02100,AT1G05630,AT1G10430,AT1G15750,AT1G16610,AT1G18390,AT1G18890,AT1G22300,AT1G23140,AT1G34120,AT1G49820,AT1G50700,AT1G51800,AT1G61380,AT1G65690,AT1G65790,AT1G67800,AT1G74740,AT1G76040,AT1G78300,AT1G79380,AT2G04450,AT2G04550,AT2G13790,AT2G17110,AT2G29120,AT2G33580,AT2G36580,AT2G41940,AT2G46370,AT2G46400,AT3G01650,AT3G03450,AT3G04110,AT3G07520,AT3G08550,AT3G15880,AT3G25010,AT3G45640,AT3G51770…
GO:BP	defense response to fungus, incompatible interaction	GO:0009817	0.000138407	3.85884	50	1176	14	22936	AT1G02920,AT1G11310,AT2G44490,AT3G20600,AT3G44480,AT3G50470,AT3G50480,AT3G63420,AT4G16860,AT4G16950,AT4G16990,AT4G19660,AT4G23570,AT4G34460
GO:BP	glycoprotein metabolic process	GO:0009100	0.000182504	3.73873	203	1176	30	22936	AT1G05170,AT1G12990,AT1G32210,AT1G34130,AT1G49710,AT1G51590,AT1G67490,AT1G67880,AT1G74680,AT1G77810,AT1G78800,AT1G80290,AT2G01720,AT2G05320,AT2G25300,AT2G42390,AT2G45790,AT3G27540,AT3G55830,AT3G57630,AT4G21150,AT4G22580,AT5G02410,AT5G05460,AT5G22940,AT5G61540,AT5G61840,AT5G62620,AT5G66450,AT5G66680
GO:BP	vesicle-mediated transport	GO:0016192	0.000229933	3.6384	501	1176	54	22936	AT1G07000,AT1G09330,AT1G10290,AT1G10630,AT1G14910,AT1G21170,AT1G23490,AT1G26130,AT1G29060,AT1G30890,AT1G30900,AT1G36050,AT1G52360,AT1G53710,AT1G60780,AT1G71270,AT1G71820,AT1G77140,AT2G17980,AT2G20930,AT2G27900,AT2G33110,AT3G01780,AT3G11820,AT3G18480,AT3G19870,AT3G23660,AT3G29400,AT3G44340,AT3G52190,AT3G58600,AT3G60190,AT3G60860,AT4G02030,AT4G04910,AT4G19490,AT4G22970,AT4G25940,AT4G26550,AT4G31490…
GO:BP	response to drug	GO:0042493	0.000235957	3.62717	651	1176	65	22936	AT1G02120,AT1G08930,AT1G14790,AT1G18570,AT1G21250,AT1G21270,AT1G49820,AT1G51800,AT1G70520,AT1G76680,AT2G03530,AT2G04070,AT2G04450,AT2G13790,AT2G14560,AT2G16060,AT2G17040,AT2G25000,AT2G33580,AT2G37710,AT2G46370,AT2G46400,AT2G47800,AT3G03450,AT3G06450,AT3G09370,AT3G11280,AT3G45640,AT3G45860,AT3G46600,AT3G48090,AT3G50480,AT3G52430,AT3G61010,AT4G01370,AT4G02380,AT4G03110,AT4G03450,AT4G03550,AT4G04695…
GO:BP	cellular response to acid chemical	GO:0071229	0.000267304	3.57299	598	1176	61	22936	AT1G10430,AT1G15750,AT1G18390,AT1G18890,AT1G23140,AT1G34120,AT1G50700,AT1G51800,AT1G65690,AT1G65790,AT1G67800,AT1G74740,AT1G76040,AT1G79380,AT2G04450,AT2G04550,AT2G17110,AT2G29120,AT2G41940,AT2G46370,AT2G46400,AT3G01650,AT3G03450,AT3G04110,AT3G07520,AT3G08550,AT3G15880,AT3G25010,AT3G45640,AT3G52430,AT3G55830,AT4G01370,AT4G02380,AT4G03110,AT4G03450,AT4G03550,AT4G04695,AT4G04700,AT4G04720,AT4G04740…
GO:BP	regulation of cellular process	GO:0050794	0.00031493	3.50179	5241	1176	341	22936	AT1G01560,AT1G02100,AT1G02120,AT1G02330,AT1G03400,AT1G03770,AT1G03850,AT1G04020,AT1G04310,AT1G04870,AT1G05570,AT1G05630,AT1G05710,AT1G05910,AT1G06070,AT1G07000,AT1G07370,AT1G08000,AT1G08450,AT1G08700,AT1G09040,AT1G09050,AT1G09195,AT1G09630,AT1G10210,AT1G10430,AT1G13950,AT1G14410,AT1G14790,AT1G15750,AT1G16110,AT1G16260,AT1G16510,AT1G16610,AT1G17600,AT1G18570,AT1G18890,AT1G20780,AT1G21240,AT1G21250…
GO:BP	biological regulation	GO:0065007	0.000491786	3.30822	6722	1176	421	22936	AT1G01560,AT1G02100,AT1G02120,AT1G02330,AT1G03400,AT1G03770,AT1G03850,AT1G04020,AT1G04310,AT1G04870,AT1G05570,AT1G05630,AT1G05710,AT1G05910,AT1G06070,AT1G07000,AT1G07140,AT1G07370,AT1G08000,AT1G08450,AT1G08700,AT1G09040,AT1G09050,AT1G09195,AT1G09560,AT1G09630,AT1G10130,AT1G10210,AT1G10430,AT1G10630,AT1G11310,AT1G13950,AT1G14410,AT1G14740,AT1G14790,AT1G15750,AT1G16110,AT1G16260,AT1G16510,AT1G16610…
GO:BP	response to endogenous stimulus	GO:0009719	0.000492543	3.30756	1888	1176	145	22936	AT1G01560,AT1G02100,AT1G02120,AT1G03850,AT1G04310,AT1G05630,AT1G08930,AT1G10210,AT1G10430,AT1G12000,AT1G14790,AT1G15750,AT1G16510,AT1G18390,AT1G18570,AT1G18890,AT1G21250,AT1G21270,AT1G22300,AT1G23140,AT1G24190,AT1G34120,AT1G49820,AT1G50700,AT1G51800,AT1G63840,AT1G65690,AT1G65790,AT1G67800,AT1G74740,AT1G76040,AT1G76680,AT1G78300,AT1G78830,AT1G79380,AT2G04450,AT2G04550,AT2G13790,AT2G14560,AT2G25000…
GO:BP	regulation of immune response	GO:0050776	0.000507005	3.29499	127	1176	22	22936	AT1G08450,AT1G17600,AT1G49040,AT1G61380,AT1G73805,AT2G32680,AT2G46370,AT3G14840,AT3G18165,AT3G25070,AT4G03550,AT4G04920,AT4G19660,AT4G22305,AT4G23570,AT4G36280,AT5G26920,AT5G45050,AT5G45060,AT5G45250,AT5G48657,AT5G66850
GO:BP	regulation of innate immune response	GO:0045088	0.000770657	3.11314	120	1176	21	22936	AT1G08450,AT1G17600,AT1G49040,AT1G61380,AT1G73805,AT2G32680,AT2G46370,AT3G14840,AT3G18165,AT3G25070,AT4G03550,AT4G04920,AT4G22305,AT4G23570,AT4G36280,AT5G26920,AT5G45050,AT5G45060,AT5G45250,AT5G48657,AT5G66850
GO:BP	response to organic cyclic compound	GO:0014070	0.000940445	3.02667	378	1176	43	22936	AT1G02100,AT1G02120,AT1G14790,AT1G18570,AT1G21250,AT1G21270,AT1G22300,AT1G76680,AT1G78300,AT2G04450,AT2G13790,AT2G14560,AT2G25000,AT2G37710,AT2G44080,AT2G46400,AT3G03450,AT3G09370,AT3G11280,AT3G45860,AT3G50480,AT3G52430,AT4G01370,AT4G02330,AT4G03080,AT4G03110,AT4G03450,AT4G03550,AT4G04695,AT4G14400,AT4G16890,AT4G18890,AT4G19660,AT4G23130,AT4G23810,AT4G32730,AT5G05190,AT5G11510,AT5G24530,AT5G43470…
GO:BP	cellular response to abscisic acid stimulus	GO:0071215	0.000958506	3.0184	315	1176	38	22936	AT1G10430,AT1G18390,AT1G18890,AT1G23140,AT1G34120,AT1G50700,AT1G51800,AT1G65690,AT1G65790,AT1G67800,AT1G74740,AT1G76040,AT2G04550,AT2G41940,AT3G01650,AT3G04110,AT3G08550,AT3G25010,AT3G45640,AT3G55830,AT4G04695,AT4G04700,AT4G04720,AT4G04740,AT4G11890,AT4G21540,AT4G23650,AT4G32870,AT4G34460,AT4G35310,AT5G04870,AT5G12480,AT5G13680,AT5G26920,AT5G37740,AT5G40280,AT5G49470,AT5G63910
GO:BP	cellular response to alcohol	GO:0097306	0.000958506	3.0184	315	1176	38	22936	AT1G10430,AT1G18390,AT1G18890,AT1G23140,AT1G34120,AT1G50700,AT1G51800,AT1G65690,AT1G65790,AT1G67800,AT1G74740,AT1G76040,AT2G04550,AT2G41940,AT3G01650,AT3G04110,AT3G08550,AT3G25010,AT3G45640,AT3G55830,AT4G04695,AT4G04700,AT4G04720,AT4G04740,AT4G11890,AT4G21540,AT4G23650,AT4G32870,AT4G34460,AT4G35310,AT5G04870,AT5G12480,AT5G13680,AT5G26920,AT5G37740,AT5G40280,AT5G49470,AT5G63910
GO:BP	cellular response to chemical stimulus	GO:0070887	0.00106321	2.97338	1512	1176	120	22936	AT1G02100,AT1G02120,AT1G04310,AT1G05630,AT1G10210,AT1G10430,AT1G15750,AT1G16510,AT1G16610,AT1G18390,AT1G18890,AT1G22300,AT1G23140,AT1G26380,AT1G34120,AT1G49820,AT1G50700,AT1G51800,AT1G57630,AT1G61380,AT1G65690,AT1G65790,AT1G67800,AT1G74740,AT1G76040,AT1G78300,AT1G79380,AT2G04450,AT2G04550,AT2G13790,AT2G17110,AT2G29120,AT2G33580,AT2G36580,AT2G41090,AT2G41940,AT2G44410,AT2G45000,AT2G46370,AT2G46400…
GO:BP	response to molecule of bacterial origin	GO:0002237	0.00117496	2.92998	36	1176	11	22936	AT1G07000,AT1G51800,AT1G61380,AT1G73805,AT1G80460,AT2G25000,AT2G32680,AT3G10490,AT3G25070,AT4G26070,AT5G26920
GO:BP	peptidyl-amino acid modification	GO:0018193	0.00150368	2.82284	491	1176	51	22936	AT1G04020,AT1G04870,AT1G18890,AT1G26940,AT1G50700,AT1G66680,AT1G74740,AT1G76040,AT2G01720,AT2G13790,AT2G25300,AT2G31880,AT2G40020,AT2G47210,AT2G47320,AT3G04480,AT3G13380,AT3G16030,AT3G20020,AT3G21640,AT3G25230,AT3G28480,AT3G52280,AT3G54010,AT3G66654,AT4G04695,AT4G04700,AT4G04720,AT4G04740,AT4G08960,AT4G16970,AT4G17070,AT4G23650,AT4G24940,AT4G25340,AT4G28490,AT4G30860,AT4G31790,AT4G33620,AT4G35310…
GO:BP	response to antibiotic	GO:0046677	0.00157127	2.80375	334	1176	39	22936	AT1G02120,AT1G14790,AT1G18570,AT1G21250,AT1G21270,AT1G70520,AT1G76680,AT2G04450,AT2G14560,AT2G25000,AT2G37710,AT2G46370,AT2G46400,AT3G03450,AT3G09370,AT3G11280,AT3G45860,AT3G50480,AT3G52430,AT3G61010,AT4G01370,AT4G02380,AT4G03110,AT4G03450,AT4G03550,AT4G04695,AT4G14400,AT4G16890,AT4G19660,AT4G23130,AT4G23810,AT4G26070,AT5G05190,AT5G11510,AT5G24530,AT5G43470,AT5G54610,AT5G58940,AT5G67580
GO:BP	regulation of multi-organism process	GO:0043900	0.00164447	2.78397	297	1176	36	22936	AT1G07000,AT1G08450,AT1G17600,AT1G49040,AT1G51800,AT1G61380,AT1G73805,AT2G32680,AT2G46370,AT3G14840,AT3G18165,AT3G25020,AT3G25070,AT3G28450,AT3G52430,AT4G02380,AT4G03550,AT4G03960,AT4G04920,AT4G13040,AT4G14400,AT4G22305,AT4G23570,AT4G24970,AT4G36280,AT4G39830,AT5G05190,AT5G08120,AT5G14930,AT5G26920,AT5G43470,AT5G45050,AT5G45060,AT5G45250,AT5G48657,AT5G66850
GO:BP	abscisic acid-activated signaling pathway	GO:0009738	0.00169059	2.77196	285	1176	35	22936	AT1G10430,AT1G18890,AT1G23140,AT1G34120,AT1G50700,AT1G51800,AT1G65690,AT1G65790,AT1G67800,AT1G74740,AT1G76040,AT2G04550,AT2G41940,AT3G01650,AT3G04110,AT3G08550,AT3G45640,AT3G55830,AT4G04695,AT4G04700,AT4G04720,AT4G04740,AT4G11890,AT4G23650,AT4G32870,AT4G34460,AT4G35310,AT5G04870,AT5G12480,AT5G13680,AT5G26920,AT5G37740,AT5G40280,AT5G49470,AT5G63910
GO:BP	macromolecule glycosylation	GO:0043413	0.0017959	2.74572	191	1176	27	22936	AT1G05170,AT1G12990,AT1G32210,AT1G34130,AT1G49710,AT1G51590,AT1G67490,AT1G67880,AT1G74680,AT1G77810,AT1G78800,AT1G80290,AT2G01720,AT2G05320,AT2G25300,AT2G45790,AT3G27540,AT3G55830,AT3G57630,AT4G21150,AT4G22580,AT5G02410,AT5G22940,AT5G61840,AT5G62620,AT5G66450,AT5G66680
GO:BP	protein glycosylation	GO:0006486	0.0017959	2.74572	191	1176	27	22936	AT1G05170,AT1G12990,AT1G32210,AT1G34130,AT1G49710,AT1G51590,AT1G67490,AT1G67880,AT1G74680,AT1G77810,AT1G78800,AT1G80290,AT2G01720,AT2G05320,AT2G25300,AT2G45790,AT3G27540,AT3G55830,AT3G57630,AT4G21150,AT4G22580,AT5G02410,AT5G22940,AT5G61840,AT5G62620,AT5G66450,AT5G66680
GO:BP	response to hormone	GO:0009725	0.00195419	2.70903	1853	1176	140	22936	AT1G01560,AT1G02100,AT1G02120,AT1G03850,AT1G04310,AT1G05630,AT1G08930,AT1G10210,AT1G10430,AT1G12000,AT1G14790,AT1G15750,AT1G16510,AT1G18390,AT1G18570,AT1G18890,AT1G21250,AT1G21270,AT1G22300,AT1G23140,AT1G24190,AT1G34120,AT1G49820,AT1G50700,AT1G51800,AT1G63840,AT1G65690,AT1G65790,AT1G67800,AT1G74740,AT1G76040,AT1G76680,AT1G78300,AT1G78830,AT1G79380,AT2G04450,AT2G04550,AT2G13790,AT2G14560,AT2G25000…
GO:BP	glycoprotein biosynthetic process	GO:0009101	0.00198949	2.70126	192	1176	27	22936	AT1G05170,AT1G12990,AT1G32210,AT1G34130,AT1G49710,AT1G51590,AT1G67490,AT1G67880,AT1G74680,AT1G77810,AT1G78800,AT1G80290,AT2G01720,AT2G05320,AT2G25300,AT2G45790,AT3G27540,AT3G55830,AT3G57630,AT4G21150,AT4G22580,AT5G02410,AT5G22940,AT5G61840,AT5G62620,AT5G66450,AT5G66680
GO:BP	systemic acquired resistance	GO:0009627	0.0021809	2.66136	79	1176	16	22936	AT1G73805,AT1G74710,AT1G75040,AT2G18660,AT2G46370,AT3G07690,AT3G18490,AT3G48090,AT3G52430,AT4G01370,AT4G04920,AT4G16890,AT4G19660,AT4G36280,AT5G10760,AT5G26920
GO:BP	DNA conformation change	GO:0071103	0.00231411	2.63562	160	1176	24	22936	AT1G09200,AT1G44900,AT1G48050,AT1G57820,AT1G65470,AT2G07690,AT2G16900,AT2G20960,AT2G24490,AT3G02920,AT3G27360,AT4G15890,AT4G25120,AT4G25340,AT5G02820,AT5G08020,AT5G10390,AT5G10400,AT5G18620,AT5G61000,AT5G62410,AT5G65360,AT5G67580,AT5G67630
GO:BP	defense response to bacterium, incompatible interaction	GO:0009816	0.00249863	2.6023	46	1176	12	22936	AT1G12220,AT3G20600,AT3G25070,AT3G52430,AT4G14400,AT4G19660,AT4G22305,AT4G23190,AT4G23810,AT5G26920,AT5G27420,AT5G56030
GO:BP	regulation of defense response to bacterium	GO:1900424	0.00249863	2.6023	46	1176	12	22936	AT1G07000,AT1G51800,AT1G73805,AT3G28450,AT3G52430,AT4G02380,AT4G03960,AT4G13040,AT4G14400,AT4G36280,AT5G14930,AT5G66850
GO:BP	cellular response to lipid	GO:0071396	0.00309936	2.50873	476	1176	49	22936	AT1G02100,AT1G10430,AT1G18390,AT1G18890,AT1G22300,AT1G23140,AT1G34120,AT1G50700,AT1G51800,AT1G61380,AT1G65690,AT1G65790,AT1G67800,AT1G74740,AT1G76040,AT1G78300,AT2G04550,AT2G13790,AT2G41940,AT2G46400,AT3G01650,AT3G03450,AT3G04110,AT3G08550,AT3G15880,AT3G25010,AT3G45640,AT3G55830,AT4G03080,AT4G04695,AT4G04700,AT4G04720,AT4G04740,AT4G11890,AT4G18890,AT4G21540,AT4G23650,AT4G32870,AT4G34460,AT4G35310…
GO:BP	chromosome organization	GO:0051276	0.00314578	2.50227	687	1176	64	22936	AT1G03770,AT1G04020,AT1G04870,AT1G05910,AT1G09200,AT1G14410,AT1G14790,AT1G24190,AT1G28260,AT1G44900,AT1G48050,AT1G54360,AT1G57820,AT1G65470,AT2G07690,AT2G16900,AT2G20960,AT2G24490,AT2G31270,AT2G38810,AT2G40020,AT2G40550,AT2G44980,AT2G46980,AT2G47210,AT3G02920,AT3G07610,AT3G10490,AT3G10730,AT3G12280,AT3G20020,AT3G20670,AT3G27360,AT3G42790,AT3G44680,AT3G48470,AT3G52280,AT3G54560,AT3G63270,AT4G14970…
GO:BP	defense response to oomycetes	GO:0002229	0.00365163	2.43751	82	1176	16	22936	AT1G07000,AT1G51800,AT1G73805,AT2G32680,AT2G37710,AT3G08870,AT3G25020,AT4G02410,AT4G02420,AT4G14400,AT4G24970,AT4G29050,AT5G14930,AT5G24530,AT5G26920,AT5G60280
GO:BP	response to molecule of fungal origin	GO:0002238	0.00724699	2.13984	16	1176	7	22936	AT1G07000,AT1G10920,AT1G51800,AT2G32680,AT3G19260,AT3G25020,AT5G10380
GO:BP	protein N-linked glycosylation	GO:0006487	0.00808123	2.09252	43	1176	11	22936	AT1G12990,AT1G32210,AT1G67490,AT1G67880,AT2G01720,AT2G45790,AT3G27540,AT4G21150,AT5G02410,AT5G66450,AT5G66680
GO:BP	cellular response to DNA damage stimulus	GO:0006974	0.00924165	2.03425	386	1176	41	22936	AT1G03750,AT1G04020,AT1G07370,AT1G11800,AT1G14410,AT1G25580,AT1G29630,AT1G47870,AT1G48050,AT1G65470,AT1G80420,AT2G16900,AT2G20960,AT2G24490,AT2G31865,AT2G31870,AT2G40550,AT2G47210,AT3G02920,AT3G07800,AT3G09370,AT3G10010,AT3G23100,AT3G24320,AT3G28030,AT4G02390,AT4G14970,AT4G16265,AT4G16970,AT4G24970,AT4G25120,AT4G36280,AT5G02820,AT5G08020,AT5G21900,AT5G48720,AT5G50340,AT5G52910,AT5G57160,AT5G61000…
GO:BP	regulation of defense response to fungus	GO:1900150	0.00975629	2.01072	29	1176	9	22936	AT1G07000,AT1G51800,AT3G25020,AT3G28450,AT4G02380,AT4G14400,AT4G23570,AT5G05190,AT5G66850
GO:BP	hormone-mediated signaling pathway	GO:0009755	0.0101148	1.99504	922	1176	78	22936	AT1G02100,AT1G02120,AT1G04310,AT1G10210,AT1G10430,AT1G15750,AT1G16510,AT1G18890,AT1G22300,AT1G23140,AT1G34120,AT1G50700,AT1G51800,AT1G65690,AT1G65790,AT1G67800,AT1G74740,AT1G76040,AT1G78300,AT1G79380,AT2G04550,AT2G13790,AT2G41940,AT2G45000,AT2G46370,AT2G46400,AT3G01650,AT3G03450,AT3G04110,AT3G04580,AT3G07390,AT3G08550,AT3G12830,AT3G15540,AT3G15880,AT3G21640,AT3G25890,AT3G26810,AT3G45640,AT3G48100…
GO:BP	positive regulation of immune response	GO:0050778	0.0103849	1.9836	79	1176	15	22936	AT1G08450,AT1G61380,AT2G32680,AT2G46370,AT3G18165,AT3G25070,AT4G03550,AT4G04920,AT4G19660,AT4G36280,AT5G45050,AT5G45060,AT5G45250,AT5G48657,AT5G66850
GO:BP	positive regulation of immune system process	GO:0002684	0.0103849	1.9836	79	1176	15	22936	AT1G08450,AT1G61380,AT2G32680,AT2G46370,AT3G18165,AT3G25070,AT4G03550,AT4G04920,AT4G19660,AT4G36280,AT5G45050,AT5G45060,AT5G45250,AT5G48657,AT5G66850
GO:BP	response to abscisic acid	GO:0009737	0.0104634	1.98033	640	1176	59	22936	AT1G01560,AT1G05630,AT1G08930,AT1G10430,AT1G18390,AT1G18570,AT1G18890,AT1G22300,AT1G23140,AT1G24190,AT1G34120,AT1G50700,AT1G51800,AT1G63840,AT1G65690,AT1G65790,AT1G67800,AT1G74740,AT1G76040,AT2G04550,AT2G26190,AT2G41940,AT3G01650,AT3G03450,AT3G04110,AT3G07370,AT3G08550,AT3G11820,AT3G18490,AT3G22060,AT3G25010,AT3G45640,AT3G51920,AT3G55830,AT4G01370,AT4G02380,AT4G04490,AT4G04695,AT4G04700,AT4G04720…
GO:BP	defense response by callose deposition	GO:0052542	0.011936	1.92314	23	1176	8	22936	AT1G18570,AT1G51800,AT2G44490,AT4G03550,AT4G16990,AT5G44070,AT5G46330,AT5G66850
GO:BP	recognition of pollen	GO:0048544	0.012182	1.91428	80	1176	15	22936	AT1G11300,AT1G11303,AT1G11330,AT1G21170,AT1G61360,AT1G61370,AT1G61380,AT1G61420,AT1G61430,AT1G65790,AT1G65800,AT1G71820,AT2G19130,AT4G11900,AT5G12370
GO:BP	response to alcohol	GO:0097305	0.01261	1.89929	644	1176	59	22936	AT1G01560,AT1G05630,AT1G08930,AT1G10430,AT1G18390,AT1G18570,AT1G18890,AT1G22300,AT1G23140,AT1G24190,AT1G34120,AT1G50700,AT1G51800,AT1G63840,AT1G65690,AT1G65790,AT1G67800,AT1G74740,AT1G76040,AT2G04550,AT2G26190,AT2G41940,AT3G01650,AT3G03450,AT3G04110,AT3G07370,AT3G08550,AT3G11820,AT3G18490,AT3G22060,AT3G25010,AT3G45640,AT3G51920,AT3G55830,AT4G01370,AT4G02380,AT4G04490,AT4G04695,AT4G04700,AT4G04720…
GO:BP	double-strand break repair	GO:0006302	0.0131933	1.87965	121	1176	19	22936	AT1G04020,AT1G11800,AT1G48050,AT1G65470,AT1G80420,AT2G16900,AT2G20960,AT2G24490,AT3G02920,AT3G07800,AT3G23100,AT4G02390,AT4G14970,AT4G16970,AT5G02820,AT5G08020,AT5G57160,AT5G61000,AT5G63550
GO:BP	DNA repair	GO:0006281	0.0153253	1.81459	354	1176	38	22936	AT1G03750,AT1G04020,AT1G07370,AT1G11800,AT1G14410,AT1G29630,AT1G48050,AT1G65470,AT1G80420,AT2G16900,AT2G20960,AT2G24490,AT2G31865,AT2G31870,AT2G40550,AT2G47210,AT3G02920,AT3G07800,AT3G10010,AT3G23100,AT3G24320,AT3G28030,AT4G02390,AT4G14970,AT4G16265,AT4G16970,AT4G24970,AT4G25120,AT4G36280,AT5G02820,AT5G08020,AT5G21900,AT5G48720,AT5G50340,AT5G52910,AT5G57160,AT5G61000,AT5G63550
GO:BP	glycosylation	GO:0070085	0.0168987	1.77215	215	1176	27	22936	AT1G05170,AT1G12990,AT1G32210,AT1G34130,AT1G49710,AT1G51590,AT1G67490,AT1G67880,AT1G74680,AT1G77810,AT1G78800,AT1G80290,AT2G01720,AT2G05320,AT2G25300,AT2G45790,AT3G27540,AT3G55830,AT3G57630,AT4G21150,AT4G22580,AT5G02410,AT5G22940,AT5G61840,AT5G62620,AT5G66450,AT5G66680
GO:BP	nitrogen compound metabolic process	GO:0006807	0.0170879	1.76731	9610	1176	562	22936	AT1G01560,AT1G02100,AT1G02270,AT1G02330,AT1G02360,AT1G02920,AT1G02930,AT1G03230,AT1G03400,AT1G03590,AT1G03750,AT1G03770,AT1G03850,AT1G04020,AT1G04310,AT1G04530,AT1G04870,AT1G05170,AT1G05350,AT1G05630,AT1G05710,AT1G05840,AT1G05910,AT1G06070,AT1G06770,AT1G07370,AT1G07630,AT1G07650,AT1G08000,AT1G08700,AT1G09040,AT1G09050,AT1G09195,AT1G09430,AT1G09815,AT1G10210,AT1G10230,AT1G10430,AT1G11300,AT1G11303…
GO:BP	positive regulation of defense response to bacterium	GO:1900426	0.0171004	1.76699	24	1176	8	22936	AT1G07000,AT1G51800,AT1G73805,AT3G52430,AT4G13040,AT4G14400,AT4G36280,AT5G14930
GO:BP	leaf abscission	GO:0060866	0.0179999	1.74473	8	1176	5	22936	AT1G74710,AT3G48090,AT3G52430,AT4G28490,AT5G14930
GO:BP	cell recognition	GO:0008037	0.0193381	1.71359	83	1176	15	22936	AT1G11300,AT1G11303,AT1G11330,AT1G21170,AT1G61360,AT1G61370,AT1G61380,AT1G61420,AT1G61430,AT1G65790,AT1G65800,AT1G71820,AT2G19130,AT4G11900,AT5G12370
GO:BP	macromolecule metabolic process	GO:0043170	0.0254422	1.59445	8969	1176	527	22936	AT1G01560,AT1G02100,AT1G02270,AT1G02330,AT1G02360,AT1G03230,AT1G03590,AT1G03750,AT1G03770,AT1G03850,AT1G04020,AT1G04310,AT1G04530,AT1G04870,AT1G05170,AT1G05350,AT1G05570,AT1G05630,AT1G05710,AT1G05840,AT1G05910,AT1G06070,AT1G06770,AT1G07370,AT1G07630,AT1G07650,AT1G08000,AT1G08700,AT1G09040,AT1G09050,AT1G09195,AT1G09815,AT1G10050,AT1G10210,AT1G10230,AT1G10430,AT1G11300,AT1G11303,AT1G11330,AT1G11800…
GO:BP	pollen-pistil interaction	GO:0009875	0.025971	1.58551	85	1176	15	22936	AT1G11300,AT1G11303,AT1G11330,AT1G21170,AT1G61360,AT1G61370,AT1G61380,AT1G61420,AT1G61430,AT1G65790,AT1G65800,AT1G71820,AT2G19130,AT4G11900,AT5G12370
GO:BP	positive regulation of innate immune response	GO:0045089	0.0291534	1.53531	76	1176	14	22936	AT1G08450,AT1G61380,AT2G32680,AT2G46370,AT3G18165,AT3G25070,AT4G03550,AT4G04920,AT4G36280,AT5G45050,AT5G45060,AT5G45250,AT5G48657,AT5G66850
GO:BP	response to fungus	GO:0009620	0.0306139	1.51408	605	1176	55	22936	AT1G02920,AT1G03850,AT1G07000,AT1G10920,AT1G11310,AT1G12200,AT1G17780,AT1G21250,AT1G49050,AT1G51800,AT1G74710,AT1G76040,AT1G79670,AT2G14560,AT2G25000,AT2G31865,AT2G31870,AT2G32680,AT2G44490,AT2G46440,AT3G03970,AT3G11820,AT3G16030,AT3G18165,AT3G19260,AT3G20600,AT3G25020,AT3G28450,AT3G44480,AT3G45640,AT3G50470,AT3G50480,AT3G60190,AT3G63420,AT4G01370,AT4G02330,AT4G02380,AT4G03550,AT4G14400,AT4G16860…
GO:BP	MAPK cascade	GO:0000165	0.0308523	1.51071	49	1176	11	22936	AT1G01560,AT1G10210,AT1G59580,AT1G73670,AT2G04550,AT3G45640,AT4G01370,AT4G08470,AT4G08480,AT4G26070,AT5G66850
GO:BP	signal transduction by protein phosphorylation	GO:0023014	0.0318443	1.49697	107	1176	17	22936	AT1G01560,AT1G04310,AT1G10210,AT1G59580,AT1G73670,AT2G04550,AT2G23420,AT3G04580,AT3G07980,AT3G45640,AT4G01370,AT4G08470,AT4G08480,AT4G10730,AT4G16250,AT4G26070,AT5G66850
GO:BP	DNA unwinding involved in DNA replication	GO:0006268	0.0393097	1.4055	14	1176	6	22936	AT1G44900,AT2G07690,AT2G24490,AT3G02920,AT5G08020,AT5G61000

## Sheet: SA↓JA↑
source	term_name	term_id	adjusted_p_value	negative_log10_of_adjusted_p_value	term_size	query_size	intersection_size	effective_domain_size	intersections
GO:BP	sulfur compound metabolic process	GO:0006790	6.49992e-18	17.1871	418	287	37	22936	AT1G16410,AT1G18590,AT1G21100,AT1G27130,AT1G36370,AT1G44790,AT1G52400,AT1G54040,AT1G62560,AT1G65860,AT1G74090,AT1G76790,AT1G78370,AT2G14750,AT2G22330,AT2G30860,AT2G43100,AT3G09260,AT3G13110,AT3G16400,AT3G19710,AT3G22740,AT3G58990,AT3G59970,AT4G04610,AT4G12030,AT4G13770,AT4G14680,AT4G30530,AT4G39940,AT5G04590,AT5G14200,AT5G23010,AT5G23020,AT5G26220,AT5G60890,AT5G63980
GO:BP	glucosinolate metabolic process	GO:0019760	2.14953e-15	14.6677	155	287	23	22936	AT1G16410,AT1G18590,AT1G21100,AT1G27130,AT1G52400,AT1G54040,AT1G62560,AT1G65860,AT1G74090,AT1G76790,AT2G22330,AT2G43100,AT3G09260,AT3G16400,AT3G19710,AT3G58990,AT4G12030,AT4G13770,AT4G30530,AT5G14200,AT5G23010,AT5G23020,AT5G60890
GO:BP	glycosinolate metabolic process	GO:0019757	2.14953e-15	14.6677	155	287	23	22936	AT1G16410,AT1G18590,AT1G21100,AT1G27130,AT1G52400,AT1G54040,AT1G62560,AT1G65860,AT1G74090,AT1G76790,AT2G22330,AT2G43100,AT3G09260,AT3G16400,AT3G19710,AT3G58990,AT4G12030,AT4G13770,AT4G30530,AT5G14200,AT5G23010,AT5G23020,AT5G60890
GO:BP	S-glycoside metabolic process	GO:0016143	2.14953e-15	14.6677	155	287	23	22936	AT1G16410,AT1G18590,AT1G21100,AT1G27130,AT1G52400,AT1G54040,AT1G62560,AT1G65860,AT1G74090,AT1G76790,AT2G22330,AT2G43100,AT3G09260,AT3G16400,AT3G19710,AT3G58990,AT4G12030,AT4G13770,AT4G30530,AT5G14200,AT5G23010,AT5G23020,AT5G60890
GO:BP	glycosyl compound metabolic process	GO:1901657	4.72545e-15	14.3256	243	287	27	22936	AT1G16410,AT1G18590,AT1G21100,AT1G27130,AT1G52400,AT1G54040,AT1G62560,AT1G65860,AT1G74090,AT1G76790,AT2G01830,AT2G22330,AT2G43100,AT3G09260,AT3G16400,AT3G19710,AT3G58990,AT4G10060,AT4G12030,AT4G13770,AT4G24350,AT4G30530,AT5G14200,AT5G18860,AT5G23010,AT5G23020,AT5G60890
GO:BP	sulfur compound biosynthetic process	GO:0044272	4.9758e-15	14.3031	180	287	24	22936	AT1G16410,AT1G18590,AT1G62560,AT1G65860,AT1G74090,AT1G76790,AT2G14750,AT2G22330,AT2G43100,AT3G13110,AT3G19710,AT3G22740,AT3G58990,AT3G59970,AT4G04610,AT4G12030,AT4G13770,AT4G14680,AT4G30530,AT4G39940,AT5G14200,AT5G23010,AT5G23020,AT5G60890
GO:BP	glycosinolate biosynthetic process	GO:0019758	1.72144e-14	13.7641	60	287	16	22936	AT1G16410,AT1G18590,AT1G62560,AT1G65860,AT1G74090,AT1G76790,AT2G22330,AT2G43100,AT3G19710,AT3G58990,AT4G12030,AT4G13770,AT5G14200,AT5G23010,AT5G23020,AT5G60890
GO:BP	glucosinolate biosynthetic process	GO:0019761	1.72144e-14	13.7641	60	287	16	22936	AT1G16410,AT1G18590,AT1G62560,AT1G65860,AT1G74090,AT1G76790,AT2G22330,AT2G43100,AT3G19710,AT3G58990,AT4G12030,AT4G13770,AT5G14200,AT5G23010,AT5G23020,AT5G60890
GO:BP	S-glycoside biosynthetic process	GO:0016144	1.72144e-14	13.7641	60	287	16	22936	AT1G16410,AT1G18590,AT1G62560,AT1G65860,AT1G74090,AT1G76790,AT2G22330,AT2G43100,AT3G19710,AT3G58990,AT4G12030,AT4G13770,AT5G14200,AT5G23010,AT5G23020,AT5G60890
GO:BP	oxoacid metabolic process	GO:0043436	4.13085e-13	12.384	1274	287	55	22936	AT1G11840,AT1G13280,AT1G16410,AT1G18590,AT1G21100,AT1G27130,AT1G36370,AT1G52400,AT1G54040,AT1G58080,AT1G62560,AT1G62800,AT1G65860,AT1G68530,AT1G69370,AT1G74090,AT1G75960,AT1G76790,AT1G78670,AT1G78680,AT2G04240,AT2G14750,AT2G20340,AT2G22330,AT2G26540,AT2G43100,AT3G02020,AT3G09260,AT3G13110,AT3G16400,AT3G19710,AT3G21670,AT3G22740,AT3G25760,AT3G47340,AT3G58990,AT3G59970,AT4G04610,AT4G12030,AT4G13770…
GO:BP	organic acid metabolic process	GO:0006082	4.56833e-13	12.3402	1277	287	55	22936	AT1G11840,AT1G13280,AT1G16410,AT1G18590,AT1G21100,AT1G27130,AT1G36370,AT1G52400,AT1G54040,AT1G58080,AT1G62560,AT1G62800,AT1G65860,AT1G68530,AT1G69370,AT1G74090,AT1G75960,AT1G76790,AT1G78670,AT1G78680,AT2G04240,AT2G14750,AT2G20340,AT2G22330,AT2G26540,AT2G43100,AT3G02020,AT3G09260,AT3G13110,AT3G16400,AT3G19710,AT3G21670,AT3G22740,AT3G25760,AT3G47340,AT3G58990,AT3G59970,AT4G04610,AT4G12030,AT4G13770…
GO:BP	secondary metabolic process	GO:0019748	5.04652e-13	12.297	401	287	31	22936	AT1G16410,AT1G18590,AT1G21100,AT1G27130,AT1G52400,AT1G54040,AT1G62560,AT1G65860,AT1G74090,AT1G76790,AT1G78370,AT2G14750,AT2G22330,AT2G23000,AT2G23010,AT2G30860,AT2G43100,AT3G09260,AT3G16400,AT3G19710,AT3G58990,AT4G12030,AT4G13770,AT4G14680,AT4G30530,AT4G39940,AT5G14200,AT5G23010,AT5G23020,AT5G48880,AT5G60890
GO:BP	glycosyl compound biosynthetic process	GO:1901659	8.31471e-12	11.0802	86	287	16	22936	AT1G16410,AT1G18590,AT1G62560,AT1G65860,AT1G74090,AT1G76790,AT2G22330,AT2G43100,AT3G19710,AT3G58990,AT4G12030,AT4G13770,AT5G14200,AT5G23010,AT5G23020,AT5G60890
GO:BP	secondary metabolite biosynthetic process	GO:0044550	7.6484e-11	10.1164	177	287	20	22936	AT1G16410,AT1G18590,AT1G62560,AT1G65860,AT1G74090,AT1G76790,AT2G14750,AT2G22330,AT2G43100,AT3G19710,AT3G58990,AT4G12030,AT4G13770,AT4G14680,AT4G30530,AT4G39940,AT5G14200,AT5G23010,AT5G23020,AT5G60890
GO:BP	small molecule metabolic process	GO:0044281	8.04316e-10	9.09457	1874	287	62	22936	AT1G11840,AT1G13280,AT1G16410,AT1G18590,AT1G21100,AT1G27130,AT1G36370,AT1G52400,AT1G54040,AT1G58080,AT1G62560,AT1G62800,AT1G65860,AT1G68530,AT1G69370,AT1G72040,AT1G74090,AT1G75960,AT1G76790,AT1G78670,AT1G78680,AT2G01830,AT2G04240,AT2G14750,AT2G20340,AT2G22330,AT2G26540,AT2G43100,AT3G02020,AT3G09260,AT3G13110,AT3G16400,AT3G19710,AT3G21670,AT3G22740,AT3G23410,AT3G25760,AT3G47340,AT3G58990,AT3G59970…
GO:BP	alpha-amino acid metabolic process	GO:1901605	2.16306e-09	8.66493	350	287	25	22936	AT1G36370,AT1G58080,AT1G62800,AT1G65860,AT1G69370,AT2G14750,AT2G20340,AT2G22330,AT2G43100,AT3G02020,AT3G13110,AT3G22740,AT3G47340,AT3G58990,AT3G59970,AT4G04610,AT4G12030,AT4G24830,AT4G30530,AT4G39940,AT5G14200,AT5G16290,AT5G23010,AT5G23020,AT5G60890
GO:BP	cellular amino acid biosynthetic process	GO:0008652	1.12362e-08	7.94938	231	287	20	22936	AT1G36370,AT1G58080,AT1G69370,AT2G14750,AT2G43100,AT3G02020,AT3G13110,AT3G22740,AT3G47340,AT3G58990,AT3G59970,AT4G04610,AT4G24830,AT4G39540,AT4G39940,AT5G14200,AT5G16290,AT5G23010,AT5G23020,AT5G60890
GO:BP	alpha-amino acid biosynthetic process	GO:1901607	1.71057e-08	7.76686	210	287	19	22936	AT1G36370,AT1G58080,AT1G69370,AT2G14750,AT2G43100,AT3G02020,AT3G13110,AT3G22740,AT3G47340,AT3G58990,AT3G59970,AT4G04610,AT4G24830,AT4G39940,AT5G14200,AT5G16290,AT5G23010,AT5G23020,AT5G60890
GO:BP	cellular amino acid metabolic process	GO:0006520	2.01655e-08	7.69539	489	287	28	22936	AT1G36370,AT1G58080,AT1G62800,AT1G65860,AT1G69370,AT2G14750,AT2G20340,AT2G22330,AT2G43100,AT3G02020,AT3G13110,AT3G19710,AT3G22740,AT3G47340,AT3G58990,AT3G59970,AT4G04610,AT4G12030,AT4G23600,AT4G24830,AT4G30530,AT4G39540,AT4G39940,AT5G14200,AT5G16290,AT5G23010,AT5G23020,AT5G60890
GO:BP	carboxylic acid metabolic process	GO:0019752	3.17001e-08	7.49894	1108	287	43	22936	AT1G11840,AT1G13280,AT1G36370,AT1G52400,AT1G58080,AT1G62800,AT1G65860,AT1G68530,AT1G69370,AT1G75960,AT1G78670,AT1G78680,AT2G04240,AT2G14750,AT2G20340,AT2G22330,AT2G26540,AT2G43100,AT3G02020,AT3G13110,AT3G19710,AT3G22740,AT3G25760,AT3G47340,AT3G58990,AT3G59970,AT4G04610,AT4G12030,AT4G15440,AT4G23600,AT4G24830,AT4G30530,AT4G39540,AT4G39940,AT5G14200,AT5G16290,AT5G23010,AT5G23020,AT5G42650,AT5G48880…
GO:BP	organic acid biosynthetic process	GO:0016053	1.33882e-07	6.87328	568	287	29	22936	AT1G13280,AT1G36370,AT1G58080,AT1G68530,AT1G69370,AT2G04240,AT2G14750,AT2G22330,AT2G26540,AT2G43100,AT3G02020,AT3G13110,AT3G22740,AT3G25760,AT3G47340,AT3G58990,AT3G59970,AT4G04610,AT4G24830,AT4G39540,AT4G39940,AT5G14200,AT5G16290,AT5G23010,AT5G23020,AT5G42650,AT5G48880,AT5G55120,AT5G60890
GO:BP	carboxylic acid biosynthetic process	GO:0046394	1.33882e-07	6.87328	568	287	29	22936	AT1G13280,AT1G36370,AT1G58080,AT1G68530,AT1G69370,AT2G04240,AT2G14750,AT2G22330,AT2G26540,AT2G43100,AT3G02020,AT3G13110,AT3G22740,AT3G25760,AT3G47340,AT3G58990,AT3G59970,AT4G04610,AT4G24830,AT4G39540,AT4G39940,AT5G14200,AT5G16290,AT5G23010,AT5G23020,AT5G42650,AT5G48880,AT5G55120,AT5G60890
GO:BP	response to stimulus	GO:0050896	6.6375e-07	6.178	6462	287	129	22936	AT1G07745,AT1G08920,AT1G11580,AT1G11840,AT1G12240,AT1G16410,AT1G18710,AT1G19570,AT1G19670,AT1G24020,AT1G27130,AT1G30530,AT1G34210,AT1G36370,AT1G47395,AT1G51950,AT1G52030,AT1G52040,AT1G52400,AT1G52410,AT1G54040,AT1G62660,AT1G66100,AT1G66350,AT1G67865,AT1G68530,AT1G68670,AT1G69370,AT1G70670,AT1G70700,AT1G74920,AT1G76570,AT1G78240,AT1G78370,AT2G01340,AT2G01830,AT2G04240,AT2G14900,AT2G20340,AT2G22170…
GO:BP	response to stress	GO:0006950	2.6064e-06	5.58396	3648	287	85	22936	AT1G07745,AT1G08920,AT1G11580,AT1G18710,AT1G19570,AT1G19670,AT1G24020,AT1G27130,AT1G47395,AT1G52030,AT1G52040,AT1G52400,AT1G52410,AT1G54040,AT1G62660,AT1G66100,AT1G66350,AT1G67865,AT1G68530,AT1G69370,AT1G70670,AT1G70700,AT1G74920,AT2G01830,AT2G04240,AT2G20340,AT2G22330,AT2G30860,AT2G34930,AT2G37180,AT2G38170,AT2G38750,AT2G43530,AT2G43535,AT2G43550,AT3G05640,AT3G08670,AT3G09260,AT3G12920,AT3G14310…
GO:BP	response to wounding	GO:0009611	5.03334e-06	5.29814	203	287	16	22936	AT1G52030,AT1G70700,AT2G20340,AT2G22330,AT3G16470,AT3G19710,AT4G12030,AT4G15440,AT4G23600,AT4G24350,AT5G13930,AT5G14200,AT5G18860,AT5G24770,AT5G42650,AT5G47240
GO:BP	carbohydrate derivative metabolic process	GO:1901135	8.37166e-06	5.07719	855	287	33	22936	AT1G11720,AT1G16410,AT1G18590,AT1G21100,AT1G27130,AT1G52400,AT1G54040,AT1G62560,AT1G65860,AT1G74090,AT1G76790,AT2G01830,AT2G22330,AT2G43100,AT3G01180,AT3G09260,AT3G16400,AT3G19710,AT3G58990,AT4G10060,AT4G12030,AT4G13770,AT4G18440,AT4G24350,AT4G30530,AT4G31780,AT5G14200,AT5G18860,AT5G23010,AT5G23020,AT5G24420,AT5G50950,AT5G60890
GO:BP	response to jasmonic acid	GO:0009753	8.39776e-06	5.07584	240	287	17	22936	AT1G18710,AT1G19570,AT1G54040,AT1G66350,AT1G70700,AT3G16350,AT3G16470,AT4G12030,AT4G23600,AT5G13930,AT5G14200,AT5G18860,AT5G24770,AT5G24780,AT5G42650,AT5G55120,AT5G60890
GO:BP	response to acid chemical	GO:0001101	9.05996e-06	5.04287	1334	287	43	22936	AT1G08920,AT1G12240,AT1G18710,AT1G19570,AT1G36370,AT1G52400,AT1G54040,AT1G62660,AT1G66350,AT1G68670,AT1G70670,AT1G70700,AT1G74920,AT2G01830,AT2G04240,AT2G14900,AT2G37180,AT2G38750,AT3G05640,AT3G16350,AT3G16470,AT3G17510,AT3G19100,AT3G28270,AT3G53420,AT3G61430,AT4G12030,AT4G16830,AT4G23600,AT5G13930,AT5G14200,AT5G15970,AT5G18860,AT5G23010,AT5G24770,AT5G24780,AT5G40890,AT5G42650,AT5G55120,AT5G60890…
GO:BP	response to chemical	GO:0042221	2.28529e-05	4.64106	3193	287	75	22936	AT1G08920,AT1G11840,AT1G12240,AT1G18710,AT1G19570,AT1G27130,AT1G34210,AT1G36370,AT1G51950,AT1G52400,AT1G54040,AT1G62660,AT1G66350,AT1G68670,AT1G70670,AT1G70700,AT1G74920,AT1G78240,AT1G78370,AT2G01830,AT2G04240,AT2G14900,AT2G22170,AT2G28550,AT2G30860,AT2G37180,AT2G38750,AT2G39250,AT2G46690,AT3G05640,AT3G09260,AT3G13110,AT3G16350,AT3G16470,AT3G16500,AT3G17510,AT3G19100,AT3G22550,AT3G26520,AT3G28270…
GO:BP	cellular modified amino acid metabolic process	GO:0006575	7.21252e-05	4.14191	130	287	12	22936	AT1G27130,AT1G36370,AT1G44790,AT1G74920,AT1G78370,AT1G78670,AT1G78680,AT2G30860,AT3G22740,AT3G59970,AT4G24830,AT5G26220
GO:BP	small molecule biosynthetic process	GO:0044283	7.69549e-05	4.11376	755	287	29	22936	AT1G13280,AT1G36370,AT1G58080,AT1G68530,AT1G69370,AT2G04240,AT2G14750,AT2G22330,AT2G26540,AT2G43100,AT3G02020,AT3G13110,AT3G22740,AT3G25760,AT3G47340,AT3G58990,AT3G59970,AT4G04610,AT4G24830,AT4G39540,AT4G39940,AT5G14200,AT5G16290,AT5G23010,AT5G23020,AT5G42650,AT5G48880,AT5G55120,AT5G60890
GO:BP	toxin metabolic process	GO:0009404	0.000198976	3.7012	71	287	9	22936	AT1G27130,AT1G78370,AT2G14750,AT2G22330,AT2G30860,AT4G14680,AT4G30530,AT4G39940,AT5G48880
GO:BP	response to oxygen-containing compound	GO:1901700	0.000271723	3.56587	1779	287	48	22936	AT1G08920,AT1G12240,AT1G18710,AT1G19570,AT1G34210,AT1G36370,AT1G52400,AT1G54040,AT1G62660,AT1G66350,AT1G68670,AT1G70670,AT1G70700,AT1G74920,AT2G01830,AT2G04240,AT2G14900,AT2G37180,AT2G38750,AT3G05640,AT3G16350,AT3G16470,AT3G17510,AT3G19100,AT3G22550,AT3G28270,AT3G47340,AT3G50750,AT3G53420,AT3G61430,AT4G12030,AT4G15920,AT4G16830,AT4G23600,AT5G13930,AT5G14200,AT5G15970,AT5G18860,AT5G23010,AT5G24770…
GO:BP	leucine metabolic process	GO:0006551	0.000419262	3.37751	25	287	6	22936	AT2G43100,AT3G58990,AT5G14200,AT5G16290,AT5G23010,AT5G23020
GO:BP	branched-chain amino acid biosynthetic process	GO:0009082	0.000864178	3.0634	28	287	6	22936	AT2G43100,AT3G58990,AT5G14200,AT5G16290,AT5G23010,AT5G23020
GO:BP	leucine biosynthetic process	GO:0009098	0.000917413	3.03744	16	287	5	22936	AT2G43100,AT3G58990,AT5G14200,AT5G23010,AT5G23020
GO:BP	response to external biotic stimulus	GO:0043207	0.00100937	2.99595	1365	287	39	22936	AT1G07745,AT1G11580,AT1G12240,AT1G16410,AT1G19570,AT1G19670,AT1G27130,AT1G52400,AT1G52410,AT1G54040,AT1G62660,AT1G67865,AT1G69370,AT2G01340,AT2G01830,AT2G22330,AT2G30860,AT2G34930,AT2G40460,AT2G43530,AT2G43535,AT2G43550,AT3G09260,AT3G14310,AT3G16400,AT3G26520,AT4G13770,AT4G23670,AT5G03760,AT5G09650,AT5G13740,AT5G17520,AT5G23010,AT5G24770,AT5G27350,AT5G42650,AT5G54250,AT5G60890,AT5G64570
GO:BP	response to other organism	GO:0051707	0.00100937	2.99595	1365	287	39	22936	AT1G07745,AT1G11580,AT1G12240,AT1G16410,AT1G19570,AT1G19670,AT1G27130,AT1G52400,AT1G52410,AT1G54040,AT1G62660,AT1G67865,AT1G69370,AT2G01340,AT2G01830,AT2G22330,AT2G30860,AT2G34930,AT2G40460,AT2G43530,AT2G43535,AT2G43550,AT3G09260,AT3G14310,AT3G16400,AT3G26520,AT4G13770,AT4G23670,AT5G03760,AT5G09650,AT5G13740,AT5G17520,AT5G23010,AT5G24770,AT5G27350,AT5G42650,AT5G54250,AT5G60890,AT5G64570
GO:BP	response to biotic stimulus	GO:0009607	0.00127134	2.89574	1378	287	39	22936	AT1G07745,AT1G11580,AT1G12240,AT1G16410,AT1G19570,AT1G19670,AT1G27130,AT1G52400,AT1G52410,AT1G54040,AT1G62660,AT1G67865,AT1G69370,AT2G01340,AT2G01830,AT2G22330,AT2G30860,AT2G34930,AT2G40460,AT2G43530,AT2G43535,AT2G43550,AT3G09260,AT3G14310,AT3G16400,AT3G26520,AT4G13770,AT4G23670,AT5G03760,AT5G09650,AT5G13740,AT5G17520,AT5G23010,AT5G24770,AT5G27350,AT5G42650,AT5G54250,AT5G60890,AT5G64570
GO:BP	response to endogenous stimulus	GO:0009719	0.00148016	2.82969	1888	287	48	22936	AT1G08920,AT1G12240,AT1G18710,AT1G19570,AT1G34210,AT1G36370,AT1G51950,AT1G52400,AT1G54040,AT1G62660,AT1G66350,AT1G68670,AT1G70670,AT1G70700,AT1G78240,AT1G78370,AT2G01830,AT2G04240,AT2G14900,AT2G28550,AT2G38750,AT2G39250,AT2G46690,AT3G09260,AT3G16350,AT3G16470,AT3G16500,AT3G17510,AT3G19100,AT3G32980,AT3G50750,AT3G53420,AT4G12030,AT4G16830,AT4G23600,AT4G36900,AT5G13930,AT5G14200,AT5G15970,AT5G18860…
GO:BP	response to external stimulus	GO:0009605	0.00194428	2.71124	1792	287	46	22936	AT1G07745,AT1G11580,AT1G12240,AT1G16410,AT1G19570,AT1G19670,AT1G27130,AT1G47395,AT1G52400,AT1G52410,AT1G54040,AT1G62660,AT1G67865,AT1G69370,AT2G01340,AT2G01830,AT2G22330,AT2G30860,AT2G34930,AT2G40460,AT2G43530,AT2G43535,AT2G43550,AT3G09260,AT3G14310,AT3G14870,AT3G16400,AT3G22550,AT3G26520,AT3G28270,AT3G47340,AT4G13770,AT4G14680,AT4G15920,AT4G23670,AT5G03760,AT5G09650,AT5G13740,AT5G17520,AT5G23010…
GO:BP	response to insect	GO:0009625	0.00199306	2.70048	32	287	6	22936	AT1G16410,AT1G52400,AT2G22330,AT4G13770,AT5G23010,AT5G24770
GO:BP	response to hormone	GO:0009725	0.00205732	2.6867	1853	287	47	22936	AT1G08920,AT1G12240,AT1G18710,AT1G19570,AT1G34210,AT1G51950,AT1G52400,AT1G54040,AT1G62660,AT1G66350,AT1G68670,AT1G70670,AT1G70700,AT1G78240,AT1G78370,AT2G01830,AT2G04240,AT2G14900,AT2G28550,AT2G38750,AT2G39250,AT2G46690,AT3G09260,AT3G16350,AT3G16470,AT3G16500,AT3G17510,AT3G19100,AT3G32980,AT3G50750,AT3G53420,AT4G12030,AT4G16830,AT4G23600,AT4G36900,AT5G13930,AT5G14200,AT5G15970,AT5G18860,AT5G24770…
GO:BP	branched-chain amino acid metabolic process	GO:0009081	0.00223368	2.65098	50	287	7	22936	AT2G43100,AT3G19710,AT3G58990,AT5G14200,AT5G16290,AT5G23010,AT5G23020
GO:BP	sulfur amino acid metabolic process	GO:0000096	0.00353271	2.45189	75	287	8	22936	AT1G65860,AT2G14750,AT3G13110,AT3G22740,AT3G59970,AT4G04610,AT4G12030,AT4G39940
GO:BP	sulfur compound catabolic process	GO:0044273	0.00379489	2.4208	54	287	7	22936	AT1G27130,AT1G44790,AT1G52400,AT1G54040,AT3G09260,AT3G16400,AT5G26220
GO:BP	toxin biosynthetic process	GO:0009403	0.00406007	2.39147	21	287	5	22936	AT2G14750,AT2G22330,AT4G14680,AT4G30530,AT4G39940
GO:BP	response to osmotic stress	GO:0006970	0.00462545	2.33485	682	287	24	22936	AT1G08920,AT1G18710,AT1G52400,AT1G62660,AT1G66350,AT1G74920,AT2G01830,AT2G04240,AT2G38170,AT2G38750,AT3G09260,AT3G15950,AT3G16350,AT3G16470,AT3G17510,AT4G16830,AT4G23600,AT4G23670,AT5G04590,AT5G09650,AT5G14200,AT5G15970,AT5G50950,AT5G65020
GO:BP	carbohydrate derivative biosynthetic process	GO:1901137	0.0067053	2.17358	514	287	20	22936	AT1G11720,AT1G16410,AT1G18590,AT1G62560,AT1G65860,AT1G74090,AT1G76790,AT2G22330,AT2G43100,AT3G01180,AT3G19710,AT3G58990,AT4G12030,AT4G13770,AT4G18440,AT4G31780,AT5G14200,AT5G23010,AT5G23020,AT5G60890
GO:BP	response to inorganic substance	GO:0010035	0.00675097	2.17063	995	287	30	22936	AT1G08920,AT1G11840,AT1G19570,AT1G27130,AT1G36370,AT1G52400,AT1G62660,AT1G70670,AT1G74920,AT2G01830,AT2G30860,AT2G37180,AT2G38750,AT3G05640,AT3G13110,AT3G16350,AT3G28270,AT3G53420,AT3G61430,AT4G23670,AT5G09650,AT5G13740,AT5G15970,AT5G23010,AT5G24770,AT5G26220,AT5G40890,AT5G55120,AT5G63160,AT5G65020
GO:BP	response to salt stress	GO:0009651	0.00706569	2.15085	606	287	22	22936	AT1G08920,AT1G18710,AT1G52400,AT1G62660,AT1G66350,AT1G74920,AT2G04240,AT2G38170,AT2G38750,AT3G09260,AT3G15950,AT3G16350,AT3G16470,AT3G17510,AT4G16830,AT4G23600,AT4G23670,AT5G04590,AT5G09650,AT5G14200,AT5G50950,AT5G65020
GO:BP	response to organic substance	GO:0010033	0.0085806	2.06648	2194	287	51	22936	AT1G08920,AT1G12240,AT1G18710,AT1G19570,AT1G34210,AT1G36370,AT1G51950,AT1G52400,AT1G54040,AT1G62660,AT1G66350,AT1G68670,AT1G70670,AT1G70700,AT1G78240,AT1G78370,AT2G01830,AT2G04240,AT2G14900,AT2G28550,AT2G38750,AT2G39250,AT2G46690,AT3G09260,AT3G16350,AT3G16470,AT3G16500,AT3G17510,AT3G19100,AT3G22550,AT3G32980,AT3G47340,AT3G50750,AT3G53420,AT4G12030,AT4G15920,AT4G16830,AT4G23600,AT4G36900,AT5G13930…
GO:BP	glycosyl compound catabolic process	GO:1901658	0.0096763	2.01429	62	287	7	22936	AT1G27130,AT1G52400,AT1G54040,AT3G09260,AT3G16400,AT4G10060,AT5G18860
GO:BP	sulfate assimilation	GO:0000103	0.0172784	1.7625	14	287	4	22936	AT2G14750,AT4G04610,AT4G14680,AT4G39940
GO:BP	indole-containing compound metabolic process	GO:0042430	0.0276749	1.55791	99	287	8	22936	AT1G21100,AT1G27130,AT1G69370,AT1G76790,AT2G22330,AT3G09260,AT4G30530,AT5G60890
GO:BP	transmembrane transport	GO:0055085	0.0393914	1.4046	1314	287	34	22936	AT1G08920,AT1G19570,AT1G22550,AT1G22570,AT1G28230,AT1G78560,AT2G24220,AT2G37180,AT2G38170,AT2G40460,AT2G43330,AT2G46800,AT2G47600,AT3G05165,AT3G12520,AT3G13620,AT3G21670,AT3G26520,AT3G47750,AT3G53420,AT3G56200,AT3G61430,AT3G62700,AT4G10770,AT4G15920,AT4G18160,AT4G21910,AT5G13740,AT5G27350,AT5G40890,AT5G44050,AT5G54250,AT5G61810,AT5G64280
GO:BP	serine family amino acid biosynthetic process	GO:0009070	0.045102	1.3458	54	287	6	22936	AT1G36370,AT2G14750,AT3G02020,AT3G13110,AT4G04610,AT4G39940

## Sheet: SA↑
source	term_name	term_id	adjusted_p_value	negative_log10_of_adjusted_p_value	term_size	query_size	intersection_size	effective_domain_size	intersections
GO:BP	establishment of protein localization	GO:0045184	2.31727e-35	34.635	863	1448	164	22936	AT1G04750,AT1G05520,AT1G09070,AT1G10730,AT1G11890,AT1G11905,AT1G12360,AT1G13340,AT1G14010,AT1G15130,AT1G16540,AT1G17730,AT1G20110,AT1G21380,AT1G21900,AT1G22860,AT1G23900,AT1G26690,AT1G27970,AT1G29310,AT1G30630,AT1G48160,AT1G51980,AT1G54090,AT1G54210,AT1G56330,AT1G59660,AT1G69460,AT1G72750,AT1G73030,AT1G73430,AT1G79940,AT1G80670,AT2G02040,AT2G06530,AT2G14720,AT2G16950,AT2G17790,AT2G19710,AT2G20760…
GO:BP	vesicle-mediated transport	GO:0016192	2.9659e-35	34.5278	501	1448	120	22936	AT1G03900,AT1G04260,AT1G04440,AT1G04750,AT1G05520,AT1G05785,AT1G10730,AT1G11890,AT1G11905,AT1G12360,AT1G14010,AT1G17500,AT1G17730,AT1G20110,AT1G21900,AT1G22860,AT1G23900,AT1G26690,AT1G30630,AT1G54090,AT1G56330,AT1G59820,AT1G60490,AT1G68710,AT1G69460,AT1G72700,AT1G73030,AT1G73430,AT1G77890,AT1G80910,AT2G01600,AT2G06530,AT2G14720,AT2G17790,AT2G20760,AT2G20790,AT2G21390,AT2G27600,AT2G30050,AT2G32850…
GO:BP	protein transport	GO:0015031	1.00536e-34	33.9977	855	1448	162	22936	AT1G04750,AT1G05520,AT1G09070,AT1G10730,AT1G11890,AT1G11905,AT1G12360,AT1G13340,AT1G14010,AT1G15130,AT1G16540,AT1G17730,AT1G20110,AT1G21380,AT1G21900,AT1G22860,AT1G23900,AT1G26690,AT1G27970,AT1G29310,AT1G30630,AT1G48160,AT1G51980,AT1G54090,AT1G54210,AT1G56330,AT1G59660,AT1G69460,AT1G72750,AT1G73030,AT1G73430,AT1G79940,AT1G80670,AT2G02040,AT2G06530,AT2G14720,AT2G16950,AT2G17790,AT2G19710,AT2G20760…
GO:BP	peptide transport	GO:0015833	1.83989e-32	31.7352	909	1448	164	22936	AT1G04750,AT1G05520,AT1G09070,AT1G10730,AT1G11890,AT1G11905,AT1G12360,AT1G13340,AT1G14010,AT1G15130,AT1G16540,AT1G17730,AT1G20110,AT1G21380,AT1G21900,AT1G22860,AT1G23900,AT1G26690,AT1G27970,AT1G29310,AT1G30630,AT1G48160,AT1G51980,AT1G54090,AT1G54210,AT1G56330,AT1G59660,AT1G59740,AT1G69460,AT1G72750,AT1G73030,AT1G73430,AT1G79940,AT1G80670,AT2G02040,AT2G06530,AT2G14720,AT2G16950,AT2G17790,AT2G19710…
GO:BP	amide transport	GO:0042886	8.14418e-32	31.0892	929	1448	165	22936	AT1G04750,AT1G05520,AT1G09070,AT1G10730,AT1G11890,AT1G11905,AT1G12360,AT1G13340,AT1G14010,AT1G15130,AT1G16540,AT1G17730,AT1G20110,AT1G21380,AT1G21900,AT1G22860,AT1G23900,AT1G26440,AT1G26690,AT1G27970,AT1G29310,AT1G30630,AT1G48160,AT1G51980,AT1G54090,AT1G54210,AT1G56330,AT1G59660,AT1G59740,AT1G69460,AT1G72750,AT1G73030,AT1G73430,AT1G79940,AT1G80670,AT2G02040,AT2G06530,AT2G14720,AT2G16950,AT2G17790…
GO:BP	nitrogen compound transport	GO:0071705	2.10748e-28	27.6762	1186	1448	185	22936	AT1G04750,AT1G05520,AT1G09070,AT1G10730,AT1G11890,AT1G11905,AT1G12360,AT1G13340,AT1G14010,AT1G15130,AT1G16540,AT1G17730,AT1G20110,AT1G21380,AT1G21900,AT1G22860,AT1G23900,AT1G25380,AT1G26440,AT1G26690,AT1G27970,AT1G29310,AT1G30630,AT1G33980,AT1G44800,AT1G48160,AT1G51980,AT1G54090,AT1G54210,AT1G54320,AT1G56330,AT1G59660,AT1G59740,AT1G69460,AT1G70330,AT1G72750,AT1G73030,AT1G73430,AT1G79940,AT1G80510…
GO:BP	transport	GO:0006810	3.79045e-28	27.4213	2736	1448	324	22936	AT1G02260,AT1G02410,AT1G03060,AT1G03900,AT1G04120,AT1G04260,AT1G04440,AT1G04750,AT1G05520,AT1G05785,AT1G07030,AT1G07670,AT1G09020,AT1G09070,AT1G10730,AT1G11890,AT1G11905,AT1G12360,AT1G13340,AT1G14010,AT1G15130,AT1G15520,AT1G16540,AT1G17500,AT1G17730,AT1G20110,AT1G21380,AT1G21900,AT1G22860,AT1G23900,AT1G24460,AT1G25380,AT1G26440,AT1G26690,AT1G27770,AT1G27970,AT1G29310,AT1G30270,AT1G30450,AT1G30540…
GO:BP	organic substance transport	GO:0071702	5.2731e-28	27.2779	1462	1448	211	22936	AT1G04750,AT1G05520,AT1G09070,AT1G10730,AT1G11890,AT1G11905,AT1G12360,AT1G13340,AT1G14010,AT1G15130,AT1G15520,AT1G16540,AT1G17500,AT1G17730,AT1G20110,AT1G21380,AT1G21900,AT1G22860,AT1G23900,AT1G25380,AT1G26440,AT1G26690,AT1G27970,AT1G29310,AT1G30630,AT1G33980,AT1G44800,AT1G48160,AT1G50260,AT1G51980,AT1G54090,AT1G54210,AT1G54320,AT1G56330,AT1G59660,AT1G59740,AT1G59820,AT1G68710,AT1G69460,AT1G70330…
GO:BP	establishment of localization	GO:0051234	5.34008e-28	27.2725	2777	1448	327	22936	AT1G02260,AT1G02410,AT1G03060,AT1G03900,AT1G04120,AT1G04260,AT1G04440,AT1G04750,AT1G05520,AT1G05785,AT1G07030,AT1G07670,AT1G09020,AT1G09070,AT1G10730,AT1G11890,AT1G11905,AT1G12360,AT1G13340,AT1G14010,AT1G15130,AT1G15520,AT1G16540,AT1G17500,AT1G17730,AT1G20110,AT1G21380,AT1G21900,AT1G22860,AT1G23900,AT1G24460,AT1G25380,AT1G26440,AT1G26690,AT1G27770,AT1G27970,AT1G29310,AT1G30270,AT1G30450,AT1G30540…
GO:BP	protein localization	GO:0008104	3.11525e-27	26.5065	1022	1448	166	22936	AT1G04750,AT1G05520,AT1G09070,AT1G10730,AT1G11890,AT1G11905,AT1G12360,AT1G13340,AT1G14010,AT1G15130,AT1G16540,AT1G17730,AT1G20110,AT1G21380,AT1G21900,AT1G22860,AT1G23900,AT1G26690,AT1G27970,AT1G29310,AT1G30630,AT1G48160,AT1G51980,AT1G54090,AT1G54210,AT1G56330,AT1G59660,AT1G67960,AT1G69460,AT1G72750,AT1G73030,AT1G73430,AT1G79940,AT1G80670,AT2G02040,AT2G06530,AT2G14720,AT2G16950,AT2G17790,AT2G19710…
GO:BP	macromolecule localization	GO:0033036	8.68087e-27	26.0614	1282	1448	191	22936	AT1G03060,AT1G04750,AT1G05520,AT1G09070,AT1G10730,AT1G11890,AT1G11905,AT1G12360,AT1G13340,AT1G14010,AT1G15130,AT1G15520,AT1G16540,AT1G17500,AT1G17730,AT1G20110,AT1G21380,AT1G21900,AT1G22860,AT1G23900,AT1G26690,AT1G27970,AT1G28380,AT1G29310,AT1G30630,AT1G33980,AT1G48160,AT1G50260,AT1G51980,AT1G54090,AT1G54210,AT1G54320,AT1G56330,AT1G59660,AT1G59820,AT1G66340,AT1G67960,AT1G68710,AT1G69460,AT1G72700…
GO:BP	localization	GO:0051179	3.39141e-24	23.4696	2998	1448	334	22936	AT1G02260,AT1G02410,AT1G03060,AT1G03900,AT1G04120,AT1G04260,AT1G04440,AT1G04750,AT1G05520,AT1G05785,AT1G07030,AT1G07670,AT1G09020,AT1G09070,AT1G10730,AT1G11890,AT1G11905,AT1G12360,AT1G13340,AT1G14010,AT1G15130,AT1G15520,AT1G16540,AT1G17500,AT1G17730,AT1G20110,AT1G21380,AT1G21900,AT1G22860,AT1G23900,AT1G24460,AT1G25380,AT1G26440,AT1G26690,AT1G27770,AT1G27970,AT1G28380,AT1G29310,AT1G30270,AT1G30450…
GO:BP	intracellular transport	GO:0046907	1.64032e-23	22.7851	730	1448	128	22936	AT1G05520,AT1G09070,AT1G10730,AT1G11890,AT1G11905,AT1G14010,AT1G16540,AT1G17730,AT1G21380,AT1G21900,AT1G22860,AT1G23900,AT1G26690,AT1G27970,AT1G29310,AT1G30630,AT1G48160,AT1G51980,AT1G56330,AT1G59660,AT1G69460,AT1G72750,AT1G73030,AT1G73430,AT1G79940,AT1G80230,AT2G06530,AT2G14720,AT2G16950,AT2G17790,AT2G20760,AT2G20790,AT2G21390,AT2G30050,AT2G30060,AT2G34250,AT2G34840,AT2G36680,AT2G38020,AT2G38410…
GO:BP	intracellular protein transport	GO:0006886	2.27194e-23	22.6436	597	1448	113	22936	AT1G05520,AT1G09070,AT1G10730,AT1G11905,AT1G14010,AT1G16540,AT1G21380,AT1G21900,AT1G22860,AT1G23900,AT1G26690,AT1G27970,AT1G29310,AT1G48160,AT1G51980,AT1G56330,AT1G59660,AT1G69460,AT1G72750,AT1G73430,AT1G79940,AT2G14720,AT2G16950,AT2G17790,AT2G20760,AT2G20790,AT2G21390,AT2G34250,AT2G36680,AT2G38020,AT2G38410,AT2G40060,AT2G43490,AT2G43640,AT2G45070,AT2G45140,AT3G02090,AT3G04970,AT3G05230,AT3G05710…
GO:BP	establishment of localization in cell	GO:0051649	8.91653e-21	20.0498	790	1448	129	22936	AT1G05520,AT1G09070,AT1G10730,AT1G11890,AT1G11905,AT1G14010,AT1G16540,AT1G17730,AT1G21380,AT1G21900,AT1G22860,AT1G23900,AT1G26690,AT1G27970,AT1G29310,AT1G30630,AT1G48160,AT1G51980,AT1G56330,AT1G59660,AT1G69460,AT1G72750,AT1G73030,AT1G73430,AT1G79940,AT1G80230,AT2G06530,AT2G14720,AT2G16950,AT2G17790,AT2G20760,AT2G20790,AT2G21390,AT2G30050,AT2G30060,AT2G34250,AT2G34840,AT2G36680,AT2G38020,AT2G38410…
GO:BP	cellular protein localization	GO:0034613	9.90307e-18	17.0042	764	1448	120	22936	AT1G05520,AT1G09070,AT1G10730,AT1G11905,AT1G14010,AT1G16540,AT1G21380,AT1G21900,AT1G22860,AT1G23900,AT1G26690,AT1G27970,AT1G29310,AT1G48160,AT1G51980,AT1G56330,AT1G59660,AT1G67960,AT1G69460,AT1G72750,AT1G73430,AT1G79940,AT2G14720,AT2G16950,AT2G17790,AT2G20760,AT2G20790,AT2G21390,AT2G30050,AT2G31260,AT2G34250,AT2G36680,AT2G38020,AT2G38410,AT2G40060,AT2G43490,AT2G43640,AT2G45070,AT2G45140,AT3G02090…
GO:BP	cellular macromolecule localization	GO:0070727	4.06335e-17	16.3911	797	1448	122	22936	AT1G03060,AT1G05520,AT1G09070,AT1G10730,AT1G11905,AT1G14010,AT1G16540,AT1G21380,AT1G21900,AT1G22860,AT1G23900,AT1G26690,AT1G27970,AT1G29310,AT1G48160,AT1G51980,AT1G56330,AT1G59660,AT1G66340,AT1G67960,AT1G69460,AT1G72750,AT1G73430,AT1G79940,AT2G14720,AT2G16950,AT2G17790,AT2G20760,AT2G20790,AT2G21390,AT2G30050,AT2G31260,AT2G34250,AT2G36680,AT2G38020,AT2G38410,AT2G40060,AT2G43490,AT2G43640,AT2G45070…
GO:BP	response to endoplasmic reticulum stress	GO:0034976	3.29664e-16	15.4819	80	1448	33	22936	AT1G04750,AT1G18260,AT1G19310,AT1G21750,AT1G27350,AT1G30000,AT1G42990,AT1G56340,AT1G71220,AT1G77510,AT2G03510,AT2G17520,AT2G30050,AT2G32920,AT2G33120,AT2G40950,AT2G47470,AT3G09840,AT3G10800,AT3G49530,AT3G53230,AT3G54960,AT4G08320,AT4G24190,AT4G27470,AT4G29960,AT5G03340,AT5G15400,AT5G28540,AT5G35080,AT5G42020,AT5G47120,AT5G50430
GO:BP	cellular localization	GO:0051641	5.23156e-16	15.2814	1020	1448	141	22936	AT1G03060,AT1G05520,AT1G09070,AT1G10730,AT1G11890,AT1G11905,AT1G12360,AT1G14010,AT1G16540,AT1G17730,AT1G21380,AT1G21900,AT1G22860,AT1G23900,AT1G26690,AT1G27970,AT1G29310,AT1G30630,AT1G48160,AT1G51980,AT1G56330,AT1G59660,AT1G66340,AT1G67960,AT1G69460,AT1G72750,AT1G73030,AT1G73430,AT1G79940,AT1G80230,AT2G06530,AT2G14720,AT2G16950,AT2G17790,AT2G20760,AT2G20790,AT2G21390,AT2G30050,AT2G30060,AT2G31260…
GO:BP	response to bacterium	GO:0009617	5.73665e-13	12.2413	502	1448	83	22936	AT1G02450,AT1G08720,AT1G13960,AT1G16540,AT1G16670,AT1G20980,AT1G22070,AT1G28520,AT1G31280,AT1G31580,AT1G32230,AT1G33960,AT1G33980,AT1G51890,AT1G64280,AT1G66340,AT2G05940,AT2G15080,AT2G17520,AT2G23770,AT2G23810,AT2G24570,AT2G26440,AT2G30880,AT2G32800,AT2G38470,AT2G39260,AT2G40000,AT2G40750,AT2G42010,AT2G43790,AT2G46450,AT3G04720,AT3G05010,AT3G05200,AT3G05360,AT3G12580,AT3G12620,AT3G14130,AT3G15352…
GO:BP	response to external stimulus	GO:0009605	4.26791e-12	11.3698	1792	1448	197	22936	AT1G02090,AT1G02450,AT1G02660,AT1G05680,AT1G07640,AT1G08720,AT1G09020,AT1G09415,AT1G13960,AT1G15520,AT1G16540,AT1G16670,AT1G20980,AT1G22070,AT1G22920,AT1G25280,AT1G28380,AT1G28520,AT1G29340,AT1G29690,AT1G30270,AT1G31280,AT1G31580,AT1G32230,AT1G33960,AT1G33980,AT1G35350,AT1G43910,AT1G51660,AT1G51890,AT1G53310,AT1G54990,AT1G55920,AT1G59740,AT1G60420,AT1G61660,AT1G62300,AT1G64280,AT1G66340,AT1G67960…
GO:BP	ubiquitin-dependent protein catabolic process	GO:0006511	6.32747e-12	11.1988	437	1448	74	22936	AT1G13060,AT1G18260,AT1G19310,AT1G20200,AT1G21720,AT1G29150,AT1G30000,AT1G32340,AT1G47056,AT1G47250,AT1G51710,AT1G55590,AT1G55830,AT1G56450,AT1G78870,AT2G03510,AT2G14720,AT2G17190,AT2G17200,AT2G22310,AT2G24640,AT2G29070,AT2G30050,AT2G36680,AT2G38410,AT3G02340,AT3G08690,AT3G09840,AT3G17000,AT3G17205,AT3G20630,AT3G53120,AT3G53230,AT3G61790,AT4G02570,AT4G02740,AT4G04210,AT4G05050,AT4G05320,AT4G08320…
GO:BP	Golgi vesicle transport	GO:0048193	7.95674e-12	11.0993	183	1448	44	22936	AT1G05520,AT1G11890,AT1G11905,AT1G14010,AT1G17500,AT1G21900,AT1G26690,AT1G30630,AT1G56330,AT1G59820,AT1G68710,AT1G69460,AT1G72700,AT1G73430,AT2G14720,AT2G21390,AT2G30050,AT2G34840,AT3G07680,AT3G10380,AT3G13870,AT3G15980,AT3G22845,AT3G24350,AT3G25610,AT3G47700,AT3G59500,AT3G63460,AT4G01810,AT4G02350,AT4G17530,AT4G20110,AT4G24840,AT4G32640,AT4G39890,AT5G05760,AT5G16300,AT5G39510,AT5G42570,AT5G46750…
GO:BP	response to chemical	GO:0042221	3.35827e-11	10.4739	3193	1448	303	22936	AT1G02500,AT1G03060,AT1G03430,AT1G04120,AT1G05180,AT1G05680,AT1G07640,AT1G08650,AT1G08720,AT1G12420,AT1G13060,AT1G13960,AT1G14000,AT1G14170,AT1G15520,AT1G16540,AT1G16670,AT1G17170,AT1G17290,AT1G18260,AT1G19310,AT1G21740,AT1G21750,AT1G22070,AT1G22920,AT1G24350,AT1G26440,AT1G27350,AT1G28520,AT1G29150,AT1G30000,AT1G30270,AT1G30540,AT1G32130,AT1G32230,AT1G33980,AT1G34190,AT1G34370,AT1G35160,AT1G42990…
GO:BP	modification-dependent protein catabolic process	GO:0019941	3.83553e-11	10.4162	452	1448	74	22936	AT1G13060,AT1G18260,AT1G19310,AT1G20200,AT1G21720,AT1G29150,AT1G30000,AT1G32340,AT1G47056,AT1G47250,AT1G51710,AT1G55590,AT1G55830,AT1G56450,AT1G78870,AT2G03510,AT2G14720,AT2G17190,AT2G17200,AT2G22310,AT2G24640,AT2G29070,AT2G30050,AT2G36680,AT2G38410,AT3G02340,AT3G08690,AT3G09840,AT3G17000,AT3G17205,AT3G20630,AT3G53120,AT3G53230,AT3G61790,AT4G02570,AT4G02740,AT4G04210,AT4G05050,AT4G05320,AT4G08320…
GO:BP	vesicle organization	GO:0016050	7.01711e-11	10.1538	121	1448	34	22936	AT1G04750,AT1G05520,AT1G11890,AT1G15130,AT1G17500,AT1G20110,AT1G56330,AT1G59820,AT1G68710,AT1G72700,AT1G77890,AT2G01600,AT2G06530,AT2G27600,AT2G30050,AT2G33120,AT2G38020,AT3G05710,AT3G09740,AT3G24350,AT3G25610,AT3G52400,AT3G54300,AT3G63460,AT4G01810,AT4G29160,AT4G32285,AT5G05760,AT5G22950,AT5G35200,AT5G39510,AT5G46750,AT5G47480,AT5G50440
GO:BP	response to stimulus	GO:0050896	7.39653e-11	10.131	6462	1448	534	22936	AT1G02090,AT1G02170,AT1G02450,AT1G02500,AT1G02660,AT1G03060,AT1G03430,AT1G04120,AT1G04750,AT1G05180,AT1G05680,AT1G07640,AT1G08370,AT1G08650,AT1G08720,AT1G09020,AT1G09415,AT1G09730,AT1G12420,AT1G13060,AT1G13340,AT1G13960,AT1G14000,AT1G14170,AT1G14870,AT1G15520,AT1G16540,AT1G16670,AT1G16970,AT1G17170,AT1G17290,AT1G18260,AT1G19310,AT1G20980,AT1G21520,AT1G21740,AT1G21750,AT1G22070,AT1G22280,AT1G22920…
GO:BP	immune system process	GO:0002376	8.27691e-11	10.0821	430	1448	71	22936	AT1G02450,AT1G09415,AT1G22070,AT1G28380,AT1G28520,AT1G29340,AT1G29690,AT1G31280,AT1G32230,AT1G42990,AT1G51660,AT1G64280,AT1G71220,AT2G14610,AT2G15080,AT2G17520,AT2G21120,AT2G23770,AT2G25620,AT2G38470,AT2G40000,AT2G42010,AT2G43570,AT2G43790,AT2G43850,AT3G04720,AT3G05200,AT3G05360,AT3G07195,AT3G18690,AT3G19190,AT3G20250,AT3G21220,AT3G21630,AT3G25882,AT3G26830,AT3G29160,AT3G46510,AT3G49530,AT3G56400…
GO:BP	proteolysis involved in cellular protein catabolic process	GO:0051603	9.19681e-11	10.0364	548	1448	83	22936	AT1G13060,AT1G18260,AT1G19310,AT1G20200,AT1G21720,AT1G29150,AT1G30000,AT1G32340,AT1G47056,AT1G47250,AT1G51710,AT1G55590,AT1G55830,AT1G56450,AT1G71220,AT1G78870,AT2G03510,AT2G14720,AT2G17190,AT2G17200,AT2G22310,AT2G24640,AT2G29070,AT2G30050,AT2G33530,AT2G36680,AT2G38410,AT3G02340,AT3G08690,AT3G09840,AT3G13330,AT3G17000,AT3G17205,AT3G20630,AT3G53120,AT3G53230,AT3G61790,AT4G01610,AT4G02570,AT4G02740…
GO:BP	organonitrogen compound catabolic process	GO:1901565	1.01532e-10	9.9934	886	1448	115	22936	AT1G06570,AT1G13060,AT1G17290,AT1G18260,AT1G19310,AT1G20200,AT1G21720,AT1G27980,AT1G29150,AT1G30000,AT1G32340,AT1G47056,AT1G47250,AT1G51710,AT1G53750,AT1G55590,AT1G55830,AT1G56450,AT1G71170,AT1G71220,AT1G74440,AT1G78870,AT1G80360,AT2G01350,AT2G02390,AT2G03510,AT2G03800,AT2G14720,AT2G17190,AT2G17200,AT2G17760,AT2G22310,AT2G24640,AT2G26230,AT2G29070,AT2G30050,AT2G33530,AT2G36310,AT2G36680,AT2G38410…
GO:BP	response to stress	GO:0006950	1.42193e-10	9.84712	3648	1448	334	22936	AT1G02170,AT1G02450,AT1G02500,AT1G02660,AT1G03060,AT1G04120,AT1G04750,AT1G05180,AT1G05680,AT1G07640,AT1G08370,AT1G08720,AT1G09020,AT1G09415,AT1G13340,AT1G13960,AT1G14870,AT1G15520,AT1G16540,AT1G16670,AT1G16970,AT1G17290,AT1G18260,AT1G19310,AT1G20980,AT1G21520,AT1G21750,AT1G22070,AT1G22920,AT1G23260,AT1G24180,AT1G24460,AT1G27350,AT1G27760,AT1G28280,AT1G28380,AT1G28520,AT1G29340,AT1G29690,AT1G30000…
GO:BP	modification-dependent macromolecule catabolic process	GO:0043632	1.51096e-10	9.82075	464	1448	74	22936	AT1G13060,AT1G18260,AT1G19310,AT1G20200,AT1G21720,AT1G29150,AT1G30000,AT1G32340,AT1G47056,AT1G47250,AT1G51710,AT1G55590,AT1G55830,AT1G56450,AT1G78870,AT2G03510,AT2G14720,AT2G17190,AT2G17200,AT2G22310,AT2G24640,AT2G29070,AT2G30050,AT2G36680,AT2G38410,AT3G02340,AT3G08690,AT3G09840,AT3G17000,AT3G17205,AT3G20630,AT3G53120,AT3G53230,AT3G61790,AT4G02570,AT4G02740,AT4G04210,AT4G05050,AT4G05320,AT4G08320…
GO:BP	cellular protein metabolic process	GO:0044267	1.7066e-10	9.76787	4203	1448	374	22936	AT1G02090,AT1G03430,AT1G03740,AT1G04440,AT1G05180,AT1G06870,AT1G08650,AT1G08720,AT1G09020,AT1G09730,AT1G12760,AT1G13060,AT1G14000,AT1G16540,AT1G16560,AT1G16670,AT1G18260,AT1G18480,AT1G19310,AT1G20200,AT1G21720,AT1G22280,AT1G22870,AT1G22920,AT1G23260,AT1G25280,AT1G27350,AT1G29150,AT1G29340,AT1G29970,AT1G30000,AT1G30270,AT1G30640,AT1G31280,AT1G32130,AT1G32340,AT1G32750,AT1G33980,AT1G34300,AT1G34420…
GO:BP	cellular protein catabolic process	GO:0044257	2.28089e-10	9.6419	557	1448	83	22936	AT1G13060,AT1G18260,AT1G19310,AT1G20200,AT1G21720,AT1G29150,AT1G30000,AT1G32340,AT1G47056,AT1G47250,AT1G51710,AT1G55590,AT1G55830,AT1G56450,AT1G71220,AT1G78870,AT2G03510,AT2G14720,AT2G17190,AT2G17200,AT2G22310,AT2G24640,AT2G29070,AT2G30050,AT2G33530,AT2G36680,AT2G38410,AT3G02340,AT3G08690,AT3G09840,AT3G13330,AT3G17000,AT3G17205,AT3G20630,AT3G53120,AT3G53230,AT3G61790,AT4G01610,AT4G02570,AT4G02740…
GO:BP	response to external biotic stimulus	GO:0043207	3.99212e-10	9.3988	1365	1448	155	22936	AT1G02450,AT1G02660,AT1G07640,AT1G08720,AT1G09415,AT1G13960,AT1G15520,AT1G16540,AT1G16670,AT1G20980,AT1G22070,AT1G25280,AT1G28380,AT1G28520,AT1G29340,AT1G29690,AT1G31280,AT1G31580,AT1G32230,AT1G33960,AT1G33980,AT1G51660,AT1G51890,AT1G59740,AT1G64280,AT1G66340,AT1G71220,AT1G71880,AT2G01650,AT2G05940,AT2G14610,AT2G15080,AT2G17520,AT2G21120,AT2G23770,AT2G23810,AT2G24570,AT2G25620,AT2G26440,AT2G30880…
GO:BP	response to other organism	GO:0051707	3.99212e-10	9.3988	1365	1448	155	22936	AT1G02450,AT1G02660,AT1G07640,AT1G08720,AT1G09415,AT1G13960,AT1G15520,AT1G16540,AT1G16670,AT1G20980,AT1G22070,AT1G25280,AT1G28380,AT1G28520,AT1G29340,AT1G29690,AT1G31280,AT1G31580,AT1G32230,AT1G33960,AT1G33980,AT1G51660,AT1G51890,AT1G59740,AT1G64280,AT1G66340,AT1G71220,AT1G71880,AT2G01650,AT2G05940,AT2G14610,AT2G15080,AT2G17520,AT2G21120,AT2G23770,AT2G23810,AT2G24570,AT2G25620,AT2G26440,AT2G30880…
GO:BP	response to biotic stimulus	GO:0009607	4.26053e-10	9.37054	1378	1448	156	22936	AT1G02450,AT1G02660,AT1G07640,AT1G08720,AT1G09415,AT1G13960,AT1G15520,AT1G16540,AT1G16670,AT1G20980,AT1G22070,AT1G25280,AT1G28380,AT1G28520,AT1G29340,AT1G29690,AT1G31280,AT1G31580,AT1G32230,AT1G33960,AT1G33980,AT1G51660,AT1G51890,AT1G59740,AT1G64280,AT1G66340,AT1G71220,AT1G71880,AT2G01650,AT2G05940,AT2G14610,AT2G15080,AT2G17520,AT2G21120,AT2G23770,AT2G23810,AT2G24570,AT2G25620,AT2G26440,AT2G30880…
GO:BP	organonitrogen compound metabolic process	GO:1901564	9.45706e-10	9.02424	5863	1448	487	22936	AT1G02090,AT1G02170,AT1G02390,AT1G02880,AT1G03430,AT1G03740,AT1G04440,AT1G05180,AT1G05680,AT1G06570,AT1G06870,AT1G07640,AT1G08650,AT1G08720,AT1G09020,AT1G09730,AT1G12140,AT1G12760,AT1G13060,AT1G14000,AT1G15110,AT1G16540,AT1G16560,AT1G16670,AT1G17170,AT1G17290,AT1G18260,AT1G18480,AT1G19310,AT1G20200,AT1G21720,AT1G22280,AT1G22410,AT1G22870,AT1G22920,AT1G23260,AT1G24140,AT1G24180,AT1G25280,AT1G27350…
GO:BP	protein catabolic process	GO:0030163	1.20595e-09	8.91867	647	1448	90	22936	AT1G13060,AT1G18260,AT1G19310,AT1G20200,AT1G21720,AT1G29150,AT1G30000,AT1G32340,AT1G47056,AT1G47250,AT1G51710,AT1G53750,AT1G55590,AT1G55830,AT1G56450,AT1G71220,AT1G78870,AT2G03510,AT2G14720,AT2G17190,AT2G17200,AT2G17760,AT2G22310,AT2G24640,AT2G29070,AT2G30050,AT2G33530,AT2G36680,AT2G38410,AT3G02340,AT3G02740,AT3G08690,AT3G09840,AT3G13330,AT3G17000,AT3G17205,AT3G20630,AT3G51340,AT3G53120,AT3G53230…
GO:BP	immune response	GO:0006955	2.6601e-09	8.5751	393	1448	64	22936	AT1G02450,AT1G09415,AT1G22070,AT1G28380,AT1G28520,AT1G29340,AT1G29690,AT1G32230,AT1G51660,AT1G64280,AT1G71220,AT2G14610,AT2G15080,AT2G17520,AT2G23770,AT2G38470,AT2G40000,AT2G42010,AT2G43570,AT2G43790,AT2G43850,AT3G04720,AT3G05200,AT3G05360,AT3G07195,AT3G18690,AT3G19190,AT3G21220,AT3G21630,AT3G25882,AT3G26830,AT3G46510,AT3G49530,AT3G56400,AT3G56710,AT3G62600,AT4G08500,AT4G11260,AT4G12720,AT4G21380…
GO:BP	defense response, incompatible interaction	GO:0009814	2.96865e-09	8.52744	190	1448	41	22936	AT1G02450,AT1G09415,AT1G22070,AT1G28520,AT1G29340,AT1G32230,AT1G51660,AT1G64280,AT2G14610,AT2G17520,AT2G38470,AT2G40000,AT2G42010,AT2G43570,AT3G04720,AT3G05200,AT3G19190,AT3G21220,AT3G21630,AT3G25882,AT3G26830,AT3G49530,AT3G56400,AT3G56710,AT4G11260,AT4G21380,AT4G23170,AT4G26750,AT4G29810,AT4G37460,AT5G06320,AT5G06960,AT5G13160,AT5G13320,AT5G45110,AT5G51700,AT5G52640,AT5G52810,AT5G55460,AT5G60410…
GO:BP	innate immune response	GO:0045087	3.18158e-09	8.49736	385	1448	63	22936	AT1G02450,AT1G09415,AT1G22070,AT1G28380,AT1G28520,AT1G29340,AT1G29690,AT1G32230,AT1G51660,AT1G64280,AT1G71220,AT2G14610,AT2G15080,AT2G17520,AT2G23770,AT2G38470,AT2G40000,AT2G42010,AT2G43570,AT2G43790,AT2G43850,AT3G04720,AT3G05200,AT3G05360,AT3G07195,AT3G18690,AT3G19190,AT3G21220,AT3G21630,AT3G25882,AT3G26830,AT3G49530,AT3G56400,AT3G56710,AT3G62600,AT4G08500,AT4G11260,AT4G12720,AT4G21380,AT4G23170…
GO:BP	endoplasmic reticulum to Golgi vesicle-mediated transport	GO:0006888	3.71113e-09	8.43049	109	1448	30	22936	AT1G05520,AT1G11890,AT1G11905,AT1G14010,AT1G21900,AT1G26690,AT1G30630,AT1G56330,AT1G69460,AT2G21390,AT2G30050,AT2G34840,AT3G07680,AT3G13870,AT3G15980,AT3G22845,AT3G24350,AT3G47700,AT3G59500,AT3G63460,AT4G01810,AT4G17530,AT4G32640,AT5G05760,AT5G39510,AT5G42570,AT5G46750,AT5G47200,AT5G47480,AT5G50440
GO:BP	cellular catabolic process	GO:0044248	5.55276e-09	8.25549	1496	1448	162	22936	AT1G05520,AT1G06290,AT1G06570,AT1G08370,AT1G13060,AT1G17170,AT1G17290,AT1G17730,AT1G18260,AT1G19310,AT1G20200,AT1G21720,AT1G27980,AT1G29150,AT1G30000,AT1G32340,AT1G33980,AT1G47056,AT1G47250,AT1G48430,AT1G51710,AT1G54210,AT1G54490,AT1G55590,AT1G55830,AT1G56450,AT1G60490,AT1G65520,AT1G71170,AT1G71220,AT1G74440,AT1G76150,AT1G78380,AT1G78870,AT1G80360,AT2G01350,AT2G02390,AT2G03510,AT2G03800,AT2G14720…
GO:BP	protein metabolic process	GO:0019538	8.15011e-09	8.08884	4644	1448	397	22936	AT1G02090,AT1G02170,AT1G03430,AT1G03740,AT1G04440,AT1G05180,AT1G06870,AT1G08650,AT1G08720,AT1G09020,AT1G09730,AT1G12760,AT1G13060,AT1G14000,AT1G16540,AT1G16560,AT1G16670,AT1G18260,AT1G18480,AT1G19310,AT1G20200,AT1G21720,AT1G22280,AT1G22870,AT1G22920,AT1G23260,AT1G24140,AT1G25280,AT1G27350,AT1G29150,AT1G29340,AT1G29970,AT1G30000,AT1G30270,AT1G30640,AT1G31280,AT1G32130,AT1G32340,AT1G32750,AT1G32940…
GO:BP	cellular macromolecule catabolic process	GO:0044265	1.08986e-08	7.96263	749	1448	97	22936	AT1G08370,AT1G13060,AT1G18260,AT1G19310,AT1G20200,AT1G21720,AT1G29150,AT1G30000,AT1G32340,AT1G33980,AT1G47056,AT1G47250,AT1G51710,AT1G54490,AT1G55590,AT1G55830,AT1G56450,AT1G71220,AT1G78870,AT2G03510,AT2G14720,AT2G17190,AT2G17200,AT2G17975,AT2G22310,AT2G24640,AT2G29070,AT2G30050,AT2G33530,AT2G36680,AT2G38410,AT2G39260,AT2G39780,AT2G43570,AT3G01540,AT3G02340,AT3G08690,AT3G09840,AT3G13330,AT3G17000…
GO:BP	endomembrane system organization	GO:0010256	1.22984e-08	7.91015	100	1448	28	22936	AT1G05520,AT1G14010,AT1G15130,AT1G20110,AT1G21900,AT1G26690,AT1G69460,AT1G73430,AT2G06530,AT2G20370,AT2G27600,AT3G05710,AT3G07680,AT3G13870,AT3G22845,AT3G47700,AT3G63460,AT4G01810,AT4G04210,AT4G11220,AT4G14950,AT4G15410,AT4G24840,AT4G29160,AT4G31080,AT5G22950,AT5G47480,AT5G51510
GO:BP	multi-organism process	GO:0051704	1.39417e-08	7.85568	1926	1448	195	22936	AT1G02410,AT1G02450,AT1G02660,AT1G03430,AT1G04260,AT1G07640,AT1G08720,AT1G09020,AT1G09415,AT1G13960,AT1G15110,AT1G15520,AT1G16540,AT1G16670,AT1G20980,AT1G22070,AT1G25280,AT1G28380,AT1G28520,AT1G29340,AT1G29690,AT1G30620,AT1G31280,AT1G31580,AT1G32230,AT1G32750,AT1G33960,AT1G33980,AT1G34300,AT1G51660,AT1G51890,AT1G59740,AT1G60420,AT1G61790,AT1G64280,AT1G66340,AT1G67960,AT1G71220,AT1G71880,AT1G73430…
GO:BP	defense response to bacterium	GO:0042742	2.03088e-08	7.69232	431	1448	66	22936	AT1G02450,AT1G08720,AT1G13960,AT1G16540,AT1G20980,AT1G22070,AT1G28520,AT1G31280,AT1G32230,AT1G33980,AT1G51890,AT1G64280,AT1G66340,AT2G05940,AT2G15080,AT2G17520,AT2G23810,AT2G24570,AT2G30880,AT2G32800,AT2G38470,AT2G39260,AT2G40000,AT2G40750,AT2G42010,AT2G43790,AT3G04720,AT3G05200,AT3G12620,AT3G14130,AT3G19190,AT3G20770,AT3G21630,AT3G23400,AT3G27890,AT3G46510,AT3G53810,AT3G56400,AT3G56710,AT3G57330…
GO:BP	vacuolar transport	GO:0007034	3.32038e-08	7.47881	97	1448	27	22936	AT1G03060,AT1G09070,AT1G17730,AT1G24460,AT1G73030,AT2G06530,AT2G14720,AT2G36680,AT2G38410,AT3G05710,AT3G10640,AT3G19770,AT3G47700,AT3G47810,AT3G53120,AT3G54300,AT3G61710,AT4G19640,AT4G20110,AT4G21560,AT4G26750,AT4G29160,AT5G04920,AT5G22950,AT5G39510,AT5G50440,AT5G63880
GO:BP	response to inorganic substance	GO:0010035	4.40044e-08	7.3565	995	1448	117	22936	AT1G02500,AT1G05180,AT1G05680,AT1G08720,AT1G13060,AT1G15520,AT1G17290,AT1G21740,AT1G21750,AT1G28520,AT1G29150,AT1G30270,AT1G32230,AT1G34190,AT1G34370,AT1G54270,AT1G56340,AT1G56450,AT1G60420,AT1G61660,AT1G62740,AT1G66340,AT1G73730,AT1G74310,AT1G77500,AT1G77510,AT1G78380,AT1G78870,AT1G79930,AT2G01140,AT2G01980,AT2G05710,AT2G14610,AT2G17420,AT2G17840,AT2G20420,AT2G27090,AT2G32080,AT2G32240,AT2G33590…
GO:BP	process utilizing autophagic mechanism	GO:0061919	4.74864e-08	7.32343	85	1448	25	22936	AT1G05520,AT1G17730,AT1G54210,AT1G60490,AT2G31260,AT2G38470,AT2G39780,AT3G06420,AT3G09840,AT3G19190,AT3G53230,AT3G57090,AT3G61710,AT3G62770,AT4G01810,AT4G04210,AT4G04620,AT4G14950,AT4G15410,AT4G21980,AT4G24690,AT5G03340,AT5G12390,AT5G45900,AT5G54730
GO:BP	autophagy	GO:0006914	4.74864e-08	7.32343	85	1448	25	22936	AT1G05520,AT1G17730,AT1G54210,AT1G60490,AT2G31260,AT2G38470,AT2G39780,AT3G06420,AT3G09840,AT3G19190,AT3G53230,AT3G57090,AT3G61710,AT3G62770,AT4G01810,AT4G04210,AT4G04620,AT4G14950,AT4G15410,AT4G21980,AT4G24690,AT5G03340,AT5G12390,AT5G45900,AT5G54730
GO:BP	defense response	GO:0006952	5.08945e-08	7.29333	1514	1448	160	22936	AT1G02170,AT1G02450,AT1G02660,AT1G08370,AT1G08720,AT1G09415,AT1G13960,AT1G15520,AT1G16540,AT1G20980,AT1G22070,AT1G22920,AT1G28280,AT1G28380,AT1G28520,AT1G29340,AT1G29690,AT1G31280,AT1G32230,AT1G33980,AT1G51660,AT1G51890,AT1G64280,AT1G66340,AT1G71220,AT1G79340,AT2G01650,AT2G05940,AT2G14610,AT2G15080,AT2G17520,AT2G20900,AT2G21120,AT2G23770,AT2G23810,AT2G24570,AT2G25620,AT2G30740,AT2G30880,AT2G31260…
GO:BP	cellular protein modification process	GO:0006464	5.38655e-08	7.26869	3092	1448	281	22936	AT1G02090,AT1G03430,AT1G03740,AT1G04440,AT1G05180,AT1G08650,AT1G08720,AT1G09020,AT1G09730,AT1G12760,AT1G14000,AT1G16540,AT1G16560,AT1G16670,AT1G18480,AT1G19310,AT1G22280,AT1G22870,AT1G22920,AT1G23260,AT1G25280,AT1G27350,AT1G29340,AT1G30000,AT1G30270,AT1G30640,AT1G32340,AT1G32750,AT1G34300,AT1G34420,AT1G45976,AT1G47056,AT1G48040,AT1G48210,AT1G48490,AT1G51660,AT1G51710,AT1G51890,AT1G52290,AT1G53770…
GO:BP	protein modification process	GO:0036211	5.38655e-08	7.26869	3092	1448	281	22936	AT1G02090,AT1G03430,AT1G03740,AT1G04440,AT1G05180,AT1G08650,AT1G08720,AT1G09020,AT1G09730,AT1G12760,AT1G14000,AT1G16540,AT1G16560,AT1G16670,AT1G18480,AT1G19310,AT1G22280,AT1G22870,AT1G22920,AT1G23260,AT1G25280,AT1G27350,AT1G29340,AT1G30000,AT1G30270,AT1G30640,AT1G32340,AT1G32750,AT1G34300,AT1G34420,AT1G45976,AT1G47056,AT1G48040,AT1G48210,AT1G48490,AT1G51660,AT1G51710,AT1G51890,AT1G52290,AT1G53770…
GO:BP	protein targeting to membrane	GO:0006612	1.22863e-07	6.91058	63	1448	21	22936	AT1G29310,AT1G48160,AT1G79940,AT2G34250,AT2G36680,AT2G43640,AT2G45070,AT3G04970,AT3G09740,AT3G10380,AT3G18620,AT3G48760,AT3G49100,AT3G52400,AT3G53120,AT3G60540,AT3G60800,AT4G08320,AT4G21180,AT4G30600,AT5G55500
GO:BP	protein localization to endoplasmic reticulum	GO:0070972	1.69082e-07	6.7719	58	1448	20	22936	AT1G11905,AT1G29310,AT1G48160,AT1G67960,AT1G79940,AT2G34250,AT2G43640,AT2G45070,AT3G05230,AT3G49100,AT3G60540,AT4G08320,AT4G21180,AT4G30600,AT4G38790,AT4G40042,AT5G27430,AT5G42570,AT5G47480,AT5G55500
GO:BP	response to organonitrogen compound	GO:0010243	1.96835e-07	6.7059	260	1448	46	22936	AT1G08650,AT1G18260,AT1G19310,AT1G30000,AT1G42990,AT1G62300,AT1G66160,AT1G71220,AT2G03510,AT2G14610,AT2G23320,AT2G23770,AT2G24570,AT2G30050,AT2G38470,AT2G40140,AT2G43570,AT2G43790,AT3G05200,AT3G09840,AT3G16720,AT3G21630,AT3G46620,AT3G49530,AT3G53230,AT3G55980,AT3G56400,AT4G08320,AT4G08500,AT4G26400,AT4G27470,AT4G29960,AT4G33050,AT4G35480,AT5G03340,AT5G15400,AT5G28540,AT5G35080,AT5G42020,AT5G46050…
GO:BP	defense response to other organism	GO:0098542	2.64169e-07	6.57812	1131	1448	126	22936	AT1G02450,AT1G02660,AT1G08720,AT1G09415,AT1G13960,AT1G15520,AT1G16540,AT1G20980,AT1G22070,AT1G28380,AT1G28520,AT1G29340,AT1G29690,AT1G31280,AT1G32230,AT1G33980,AT1G51660,AT1G51890,AT1G64280,AT1G66340,AT1G71220,AT2G01650,AT2G05940,AT2G14610,AT2G15080,AT2G17520,AT2G21120,AT2G23770,AT2G23810,AT2G24570,AT2G25620,AT2G30880,AT2G31260,AT2G32800,AT2G38470,AT2G39260,AT2G40000,AT2G40140,AT2G40750,AT2G42010…
GO:BP	protein targeting	GO:0006605	2.94538e-07	6.53086	236	1448	43	22936	AT1G09070,AT1G16540,AT1G29310,AT1G48160,AT1G51980,AT1G72750,AT1G79940,AT2G14720,AT2G34250,AT2G36680,AT2G43640,AT2G45070,AT2G45140,AT3G02090,AT3G04970,AT3G05230,AT3G09740,AT3G10380,AT3G18620,AT3G44370,AT3G47700,AT3G47810,AT3G48570,AT3G48760,AT3G49100,AT3G52400,AT3G53120,AT3G54300,AT3G59280,AT3G60540,AT3G60800,AT3G61710,AT4G08320,AT4G20110,AT4G21180,AT4G24920,AT4G30600,AT4G40042,AT5G27430,AT5G39510…
GO:BP	regulation of immune system process	GO:0002682	4.6014e-07	6.33711	138	1448	31	22936	AT1G02450,AT1G09415,AT1G64280,AT1G71220,AT2G15080,AT2G25620,AT2G43790,AT3G05360,AT3G07195,AT3G18690,AT3G21630,AT3G25882,AT3G26830,AT3G29160,AT3G46510,AT3G56400,AT3G62600,AT4G11260,AT4G12720,AT5G03320,AT5G13160,AT5G13190,AT5G13320,AT5G20480,AT5G24590,AT5G45110,AT5G50440,AT5G52810,AT5G55850,AT5G59890,AT5G60410
GO:BP	catabolic process	GO:0009056	7.34279e-07	6.13414	1888	1448	185	22936	AT1G02660,AT1G05520,AT1G06290,AT1G06570,AT1G08370,AT1G13060,AT1G17170,AT1G17290,AT1G17730,AT1G18260,AT1G19310,AT1G20200,AT1G21720,AT1G24140,AT1G24180,AT1G27980,AT1G29150,AT1G30000,AT1G32340,AT1G33980,AT1G47056,AT1G47250,AT1G48430,AT1G51710,AT1G53750,AT1G53920,AT1G54210,AT1G54490,AT1G55590,AT1G55830,AT1G56450,AT1G60490,AT1G65520,AT1G71170,AT1G71220,AT1G74440,AT1G76150,AT1G78380,AT1G78870,AT1G80360…
GO:BP	vesicle budding from membrane	GO:0006900	9.39828e-07	6.02695	57	1448	19	22936	AT1G05520,AT1G17500,AT1G20110,AT1G56330,AT1G59820,AT1G68710,AT1G72700,AT2G01600,AT2G06530,AT2G30050,AT3G25610,AT3G63460,AT4G01810,AT4G29160,AT4G32285,AT5G22950,AT5G35200,AT5G46750,AT5G47480
GO:BP	establishment of protein localization to endoplasmic reticulum	GO:0072599	9.54913e-07	6.02004	35	1448	15	22936	AT1G29310,AT1G48160,AT1G79940,AT2G34250,AT2G43640,AT2G45070,AT3G05230,AT3G49100,AT3G60540,AT4G08320,AT4G21180,AT4G30600,AT4G40042,AT5G27430,AT5G55500
GO:BP	protein targeting to ER	GO:0045047	9.54913e-07	6.02004	35	1448	15	22936	AT1G29310,AT1G48160,AT1G79940,AT2G34250,AT2G43640,AT2G45070,AT3G05230,AT3G49100,AT3G60540,AT4G08320,AT4G21180,AT4G30600,AT4G40042,AT5G27430,AT5G55500
GO:BP	ERAD pathway	GO:0036503	1.1559e-06	5.93708	46	1448	17	22936	AT1G18260,AT1G19310,AT1G30000,AT1G71220,AT2G03510,AT2G30050,AT3G09840,AT3G53230,AT4G08320,AT4G27470,AT4G29960,AT5G03340,AT5G15400,AT5G28540,AT5G35080,AT5G42020,AT5G50430
GO:BP	membrane organization	GO:0061024	1.28416e-06	5.89138	247	1448	43	22936	AT1G04750,AT1G05520,AT1G06870,AT1G11890,AT1G17500,AT1G20110,AT1G54320,AT1G56330,AT1G59820,AT1G68710,AT1G72700,AT1G77890,AT2G01600,AT2G06530,AT2G30050,AT2G30440,AT2G33120,AT2G38020,AT3G02360,AT3G05710,AT3G09740,AT3G12740,AT3G13870,AT3G24350,AT3G25610,AT3G44370,AT3G52400,AT3G54300,AT3G63460,AT4G01810,AT4G04210,AT4G15410,AT4G29160,AT4G32285,AT5G05760,AT5G22950,AT5G35200,AT5G39510,AT5G44240,AT5G46750…
GO:BP	regulation of response to biotic stimulus	GO:0002831	1.29617e-06	5.88734	185	1448	36	22936	AT1G02450,AT1G08720,AT1G09415,AT1G13960,AT1G64280,AT1G71220,AT2G15080,AT2G25620,AT2G43790,AT3G05360,AT3G07195,AT3G12620,AT3G18690,AT3G21630,AT3G22231,AT3G25882,AT3G26830,AT3G29160,AT3G56400,AT3G59280,AT3G62600,AT4G11260,AT4G12720,AT4G26750,AT5G03320,AT5G13160,AT5G13190,AT5G13320,AT5G20480,AT5G24590,AT5G50440,AT5G52810,AT5G55850,AT5G59890,AT5G60410,AT5G66210
GO:BP	response to oxygen-containing compound	GO:1901700	1.69311e-06	5.77131	1779	1448	175	22936	AT1G03060,AT1G04120,AT1G05180,AT1G05680,AT1G07640,AT1G08650,AT1G08720,AT1G12420,AT1G13960,AT1G14000,AT1G14170,AT1G15520,AT1G16540,AT1G21740,AT1G22070,AT1G28520,AT1G30270,AT1G32130,AT1G32230,AT1G33980,AT1G34190,AT1G35160,AT1G42990,AT1G43910,AT1G61210,AT1G61660,AT1G62300,AT1G63500,AT1G64280,AT1G66160,AT1G66340,AT1G71220,AT1G72770,AT1G74310,AT1G75270,AT1G77500,AT1G78380,AT2G01540,AT2G01980,AT2G05710…
GO:BP	regulation of response to external stimulus	GO:0032101	2.75631e-06	5.55967	190	1448	36	22936	AT1G02450,AT1G08720,AT1G09415,AT1G13960,AT1G64280,AT1G71220,AT2G15080,AT2G25620,AT2G43790,AT3G05360,AT3G07195,AT3G12620,AT3G18690,AT3G21630,AT3G22231,AT3G25882,AT3G26830,AT3G29160,AT3G56400,AT3G59280,AT3G62600,AT4G11260,AT4G12720,AT4G26750,AT5G03320,AT5G13160,AT5G13190,AT5G13320,AT5G20480,AT5G24590,AT5G50440,AT5G52810,AT5G55850,AT5G59890,AT5G60410,AT5G66210
GO:BP	response to topologically incorrect protein	GO:0035966	3.43681e-06	5.46384	61	1448	19	22936	AT1G19310,AT1G27350,AT1G42990,AT1G71220,AT2G17520,AT2G40950,AT3G09440,AT3G09840,AT3G10800,AT3G12580,AT3G49530,AT3G53230,AT4G27470,AT4G29040,AT5G02500,AT5G03340,AT5G09590,AT5G28540,AT5G42020
GO:BP	cellular process	GO:0009987	4.13969e-06	5.38303	14103	1448	993	22936	AT1G01010,AT1G02090,AT1G02170,AT1G02390,AT1G02410,AT1G02450,AT1G02500,AT1G02880,AT1G03030,AT1G03040,AT1G03060,AT1G03290,AT1G03430,AT1G03740,AT1G03760,AT1G04120,AT1G04440,AT1G04750,AT1G04990,AT1G05180,AT1G05520,AT1G05680,AT1G06290,AT1G06570,AT1G06780,AT1G06870,AT1G07640,AT1G08370,AT1G08650,AT1G08720,AT1G09020,AT1G09415,AT1G09420,AT1G09730,AT1G10580,AT1G10865,AT1G11390,AT1G11890,AT1G12140,AT1G12360…
GO:BP	cellular response to stimulus	GO:0051716	4.4254e-06	5.35405	3184	1448	278	22936	AT1G02090,AT1G02500,AT1G03060,AT1G03430,AT1G04120,AT1G04750,AT1G05180,AT1G05680,AT1G08650,AT1G08720,AT1G09020,AT1G14000,AT1G16540,AT1G16970,AT1G18260,AT1G19310,AT1G21740,AT1G21750,AT1G22070,AT1G22280,AT1G22920,AT1G23260,AT1G24350,AT1G27350,AT1G28380,AT1G28520,AT1G29690,AT1G30000,AT1G30270,AT1G30540,AT1G30640,AT1G31540,AT1G32130,AT1G32230,AT1G32330,AT1G33980,AT1G34190,AT1G35160,AT1G35350,AT1G42990…
GO:BP	regulation of immune response	GO:0050776	4.95744e-06	5.30474	127	1448	28	22936	AT1G02450,AT1G09415,AT1G64280,AT1G71220,AT2G15080,AT2G43790,AT3G05360,AT3G07195,AT3G18690,AT3G21630,AT3G25882,AT3G26830,AT3G46510,AT3G56400,AT3G62600,AT4G11260,AT4G12720,AT5G03320,AT5G13160,AT5G13190,AT5G13320,AT5G20480,AT5G45110,AT5G50440,AT5G52810,AT5G55850,AT5G59890,AT5G60410
GO:BP	proteolysis	GO:0006508	6.03425e-06	5.21938	1104	1448	119	22936	AT1G02090,AT1G02170,AT1G06870,AT1G09730,AT1G13060,AT1G18260,AT1G19310,AT1G20200,AT1G21720,AT1G22920,AT1G24140,AT1G29150,AT1G30000,AT1G32340,AT1G32940,AT1G47056,AT1G47250,AT1G51710,AT1G51980,AT1G52600,AT1G55590,AT1G55830,AT1G56450,AT1G71220,AT1G78870,AT1G79340,AT2G03120,AT2G03510,AT2G14720,AT2G17190,AT2G17200,AT2G17760,AT2G22310,AT2G24640,AT2G29070,AT2G30050,AT2G30440,AT2G33530,AT2G36680,AT2G38410…
GO:BP	Golgi organization	GO:0007030	6.87648e-06	5.16263	45	1448	16	22936	AT1G05520,AT1G14010,AT1G21900,AT1G26690,AT1G69460,AT1G73430,AT3G05710,AT3G07680,AT3G22845,AT3G47700,AT4G01810,AT4G04210,AT4G14950,AT4G15410,AT4G24840,AT5G47480
GO:BP	cellular response to topologically incorrect protein	GO:0035967	6.94743e-06	5.15818	57	1448	18	22936	AT1G19310,AT1G27350,AT1G42990,AT1G71220,AT2G17520,AT2G40950,AT3G09440,AT3G09840,AT3G10800,AT3G12580,AT3G49530,AT3G53230,AT4G27470,AT5G02500,AT5G03340,AT5G09590,AT5G28540,AT5G42020
GO:BP	regulation of defense response	GO:0031347	7.6427e-06	5.11675	271	1448	44	22936	AT1G02450,AT1G02660,AT1G08720,AT1G09415,AT1G13960,AT1G22920,AT1G28280,AT1G64280,AT1G71220,AT2G15080,AT2G25620,AT2G40750,AT2G43790,AT3G05360,AT3G07195,AT3G07780,AT3G09840,AT3G12620,AT3G18690,AT3G21630,AT3G22231,AT3G25882,AT3G26830,AT3G29160,AT3G43440,AT3G56400,AT3G59280,AT3G62600,AT4G11260,AT4G12720,AT4G26750,AT4G37460,AT5G03320,AT5G13160,AT5G13190,AT5G13320,AT5G20480,AT5G24590,AT5G50440,AT5G52810…
GO:BP	response to nitrogen compound	GO:1901698	8.02196e-06	5.09572	340	1448	51	22936	AT1G08650,AT1G18260,AT1G19310,AT1G21740,AT1G30000,AT1G42990,AT1G62300,AT1G66160,AT1G71220,AT1G77500,AT2G03510,AT2G14610,AT2G23320,AT2G23770,AT2G24570,AT2G27090,AT2G30050,AT2G38470,AT2G40140,AT2G43570,AT2G43790,AT3G05200,AT3G09840,AT3G16720,AT3G21630,AT3G46620,AT3G49530,AT3G53230,AT3G55980,AT3G56400,AT4G08320,AT4G08500,AT4G24020,AT4G26400,AT4G27470,AT4G29960,AT4G33050,AT4G35480,AT5G03340,AT5G15400…
GO:BP	defense response to bacterium, incompatible interaction	GO:0009816	9.92746e-06	5.00316	46	1448	16	22936	AT1G28520,AT1G32230,AT2G17520,AT2G40000,AT2G42010,AT3G05200,AT3G19190,AT3G56710,AT4G21380,AT4G37460,AT5G06320,AT5G13160,AT5G13320,AT5G45110,AT5G51700,AT5G52640
GO:BP	establishment of protein localization to membrane	GO:0090150	1.15262e-05	4.93831	93	1448	23	22936	AT1G29310,AT1G48160,AT1G79940,AT2G34250,AT2G36680,AT2G43640,AT2G45070,AT3G04970,AT3G09740,AT3G10380,AT3G18620,AT3G44370,AT3G48760,AT3G49100,AT3G52400,AT3G53120,AT3G60540,AT3G60800,AT4G08320,AT4G21180,AT4G30600,AT5G52210,AT5G55500
GO:BP	cellular response to stress	GO:0033554	1.30963e-05	4.88285	1058	1448	114	22936	AT1G03060,AT1G04750,AT1G05180,AT1G05680,AT1G09020,AT1G16970,AT1G18260,AT1G19310,AT1G21750,AT1G22070,AT1G23260,AT1G27350,AT1G28380,AT1G29690,AT1G30000,AT1G32330,AT1G34190,AT1G35350,AT1G42990,AT1G43910,AT1G51660,AT1G53310,AT1G54490,AT1G55920,AT1G56340,AT1G61660,AT1G62300,AT1G64280,AT1G66340,AT1G67970,AT1G71220,AT1G77510,AT1G78380,AT1G78870,AT2G03510,AT2G06510,AT2G17420,AT2G17520,AT2G18030,AT2G18700…
GO:BP	regulation of innate immune response	GO:0045088	2.55197e-05	4.59312	120	1448	26	22936	AT1G02450,AT1G09415,AT1G64280,AT1G71220,AT2G15080,AT2G43790,AT3G05360,AT3G07195,AT3G18690,AT3G21630,AT3G25882,AT3G26830,AT3G56400,AT3G62600,AT4G11260,AT4G12720,AT5G03320,AT5G13160,AT5G13190,AT5G13320,AT5G20480,AT5G50440,AT5G52810,AT5G55850,AT5G59890,AT5G60410
GO:BP	organic substance catabolic process	GO:1901575	4.28453e-05	4.3681	1664	1448	160	22936	AT1G02660,AT1G06290,AT1G06570,AT1G08370,AT1G13060,AT1G17170,AT1G17290,AT1G18260,AT1G19310,AT1G20200,AT1G21720,AT1G24180,AT1G27980,AT1G29150,AT1G30000,AT1G32340,AT1G33980,AT1G47056,AT1G47250,AT1G48430,AT1G51710,AT1G53750,AT1G53920,AT1G54490,AT1G55590,AT1G55830,AT1G56450,AT1G65520,AT1G71170,AT1G71220,AT1G74440,AT1G76150,AT1G78870,AT1G80360,AT2G01140,AT2G01350,AT2G02390,AT2G03510,AT2G03800,AT2G14720…
GO:BP	response to metal ion	GO:0010038	4.32649e-05	4.36386	485	1448	63	22936	AT1G02500,AT1G13060,AT1G17290,AT1G21750,AT1G29150,AT1G34370,AT1G54270,AT1G56340,AT1G56450,AT1G60420,AT1G62740,AT1G66340,AT1G73730,AT1G77510,AT1G78380,AT1G78870,AT1G79930,AT2G01140,AT2G05710,AT2G20420,AT2G32080,AT2G32240,AT2G33590,AT2G41380,AT2G42010,AT2G43570,AT2G44350,AT2G47470,AT3G06050,AT3G07720,AT3G09440,AT3G09840,AT3G12580,AT3G13235,AT3G14990,AT3G15352,AT3G17240,AT3G20770,AT3G25800,AT3G48990…
GO:BP	ubiquitin-dependent ERAD pathway	GO:0030433	4.35101e-05	4.36141	33	1448	13	22936	AT1G18260,AT1G30000,AT2G03510,AT2G30050,AT3G09840,AT3G53230,AT4G08320,AT5G03340,AT5G15400,AT5G28540,AT5G35080,AT5G42020,AT5G50430
GO:BP	protein localization to organelle	GO:0033365	4.43242e-05	4.35336	317	1448	47	22936	AT1G09070,AT1G11905,AT1G16540,AT1G27970,AT1G29310,AT1G48160,AT1G51980,AT1G59660,AT1G67960,AT1G72750,AT1G79940,AT2G14720,AT2G16950,AT2G34250,AT2G36680,AT2G38410,AT2G43640,AT2G45070,AT3G02090,AT3G05230,AT3G22950,AT3G44370,AT3G47700,AT3G47810,AT3G49100,AT3G53120,AT3G54300,AT3G59280,AT3G60540,AT3G61710,AT4G08320,AT4G20110,AT4G21180,AT4G21560,AT4G30600,AT4G35110,AT4G38560,AT4G38790,AT4G40042,AT5G04920…
GO:BP	organelle disassembly	GO:1903008	4.70465e-05	4.32747	28	1448	12	22936	AT1G54210,AT2G23140,AT2G31260,AT3G09840,AT3G19190,AT3G53230,AT3G57090,AT3G62770,AT4G10790,AT5G03340,AT5G12390,AT5G45900
GO:BP	macroautophagy	GO:0016236	5.31628e-05	4.27439	51	1448	16	22936	AT1G05520,AT1G54210,AT1G60490,AT2G31260,AT3G09840,AT3G19190,AT3G53230,AT3G61710,AT3G62770,AT4G01810,AT4G04210,AT4G14950,AT4G15410,AT4G24690,AT5G03340,AT5G45900
GO:BP	protein modification by small protein conjugation or removal	GO:0070647	5.63479e-05	4.24912	904	1448	99	22936	AT1G02090,AT1G05180,AT1G09730,AT1G12760,AT1G19310,AT1G22920,AT1G23260,AT1G25280,AT1G29340,AT1G32340,AT1G45976,AT1G47056,AT1G51710,AT1G54150,AT1G55590,AT1G64280,AT1G66160,AT1G78420,AT1G78870,AT2G04740,AT2G14720,AT2G22310,AT2G23140,AT2G24640,AT2G25737,AT2G37150,AT2G39720,AT2G42160,AT2G45910,AT2G45920,AT2G46260,AT3G02340,AT3G03740,AT3G05090,AT3G05200,AT3G05545,AT3G08690,AT3G11840,AT3G12580,AT3G12760…
GO:BP	aerobic respiration	GO:0009060	6.98486e-05	4.15584	94	1448	22	22936	AT1G16700,AT1G22840,AT1G53310,AT1G80230,AT2G05710,AT2G17130,AT2G20420,AT2G44350,AT2G47510,AT3G02090,AT3G09810,AT3G22370,AT3G27380,AT4G10040,AT4G26910,AT4G26970,AT4G35260,AT5G03290,AT5G08300,AT5G40650,AT5G55070,AT5G66760
GO:BP	organophosphate ester transport	GO:0015748	6.9928e-05	4.15535	72	1448	19	22936	AT1G17500,AT1G25380,AT1G54320,AT1G59820,AT1G68710,AT1G72700,AT1G75170,AT2G39970,AT2G47490,AT3G08580,AT3G12740,AT3G25610,AT4G08690,AT4G14500,AT5G13070,AT5G13490,AT5G44240,AT5G48970,AT5G51050
GO:BP	response to drug	GO:0042493	8.11119e-05	4.09092	651	1448	77	22936	AT1G05680,AT1G08650,AT1G08720,AT1G13960,AT1G15520,AT1G22070,AT1G26440,AT1G32230,AT1G33980,AT1G34190,AT1G42990,AT1G62300,AT1G64280,AT1G66160,AT1G71140,AT1G71220,AT1G74310,AT1G75270,AT2G01980,AT2G04040,AT2G14610,AT2G17520,AT2G20370,AT2G22500,AT2G23320,AT2G23770,AT2G24570,AT2G32800,AT2G38470,AT2G39260,AT2G40000,AT2G40140,AT2G40750,AT2G43350,AT2G43790,AT2G47000,AT3G05200,AT3G05970,AT3G08580,AT3G12580…
GO:BP	macromolecule catabolic process	GO:0009057	8.91635e-05	4.04981	1010	1448	107	22936	AT1G08370,AT1G13060,AT1G18260,AT1G19310,AT1G20200,AT1G21720,AT1G29150,AT1G30000,AT1G32340,AT1G33980,AT1G47056,AT1G47250,AT1G51710,AT1G53750,AT1G54490,AT1G55590,AT1G55830,AT1G56450,AT1G71220,AT1G78870,AT2G03510,AT2G14720,AT2G17190,AT2G17200,AT2G17760,AT2G17975,AT2G22310,AT2G24640,AT2G26440,AT2G29070,AT2G30050,AT2G33530,AT2G36680,AT2G38410,AT2G39260,AT2G39780,AT2G43570,AT3G01540,AT3G02340,AT3G02740…
GO:BP	posttranslational protein targeting to endoplasmic reticulum membrane	GO:0006620	0.000101572	3.99323	12	1448	8	22936	AT1G29310,AT1G79940,AT2G34250,AT2G45070,AT3G60540,AT4G08320,AT4G21180,AT5G55500
GO:BP	response to organic substance	GO:0010033	0.000114398	3.94158	2194	1448	198	22936	AT1G03060,AT1G03430,AT1G04120,AT1G05180,AT1G05680,AT1G07640,AT1G08650,AT1G08720,AT1G12420,AT1G13960,AT1G14000,AT1G14170,AT1G15520,AT1G16540,AT1G16670,AT1G18260,AT1G19310,AT1G21750,AT1G22070,AT1G22920,AT1G27350,AT1G30000,AT1G32130,AT1G32230,AT1G33980,AT1G35160,AT1G42990,AT1G43910,AT1G51980,AT1G54990,AT1G61210,AT1G61660,AT1G62300,AT1G63500,AT1G64280,AT1G66160,AT1G66340,AT1G71220,AT1G72770,AT1G73730…
GO:BP	endosomal transport	GO:0016197	0.000185969	3.73056	62	1448	17	22936	AT1G17730,AT1G73030,AT2G06530,AT2G17790,AT2G36680,AT2G38020,AT2G38410,AT3G47810,AT3G53120,AT4G21560,AT4G39890,AT5G04920,AT5G22950,AT5G28350,AT5G39510,AT5G50440,AT5G53530
GO:BP	establishment of protein localization to organelle	GO:0072594	0.000200849	3.69713	262	1448	40	22936	AT1G09070,AT1G16540,AT1G27970,AT1G29310,AT1G48160,AT1G51980,AT1G59660,AT1G72750,AT1G79940,AT2G14720,AT2G16950,AT2G34250,AT2G36680,AT2G38410,AT2G43640,AT2G45070,AT3G02090,AT3G05230,AT3G44370,AT3G47700,AT3G47810,AT3G49100,AT3G53120,AT3G54300,AT3G59280,AT3G60540,AT3G61710,AT4G08320,AT4G20110,AT4G21180,AT4G21560,AT4G30600,AT4G35110,AT4G38560,AT4G40042,AT5G04920,AT5G27430,AT5G39510,AT5G50440,AT5G55500
GO:BP	positive regulation of GTPase activity	GO:0043547	0.000264762	3.57714	93	1448	21	22936	AT1G05520,AT2G01540,AT2G30050,AT2G30060,AT2G43490,AT2G44100,AT3G06540,AT3G19770,AT3G49350,AT3G53710,AT3G59920,AT4G01810,AT4G13350,AT4G28550,AT5G41940,AT5G46750,AT5G52580,AT5G53570,AT5G54310,AT5G58510,AT5G61530
GO:BP	response to cadmium ion	GO:0046686	0.00029896	3.52439	348	1448	48	22936	AT1G02500,AT1G13060,AT1G17290,AT1G29150,AT1G54270,AT1G56340,AT1G56450,AT1G60420,AT1G62740,AT1G77510,AT1G78380,AT1G78870,AT1G79930,AT2G01140,AT2G05710,AT2G20420,AT2G32080,AT2G32240,AT2G33590,AT2G41380,AT2G42010,AT2G44350,AT2G47470,AT3G06050,AT3G09440,AT3G09840,AT3G12580,AT3G13235,AT3G14990,AT3G17240,AT3G25800,AT3G48990,AT3G53230,AT4G14800,AT4G24190,AT4G26970,AT4G29040,AT5G02500,AT5G08300,AT5G08680…
GO:BP	tricarboxylic acid cycle	GO:0006099	0.000299115	3.52416	57	1448	16	22936	AT1G53310,AT2G05710,AT2G17130,AT2G20420,AT2G44350,AT2G47510,AT3G09810,AT3G27380,AT4G26910,AT4G26970,AT4G35260,AT5G03290,AT5G08300,AT5G40650,AT5G55070,AT5G66760
GO:BP	protein localization to membrane	GO:0072657	0.000305614	3.51483	118	1448	24	22936	AT1G29310,AT1G48160,AT1G79940,AT2G34250,AT2G36680,AT2G43640,AT2G45070,AT3G04970,AT3G09740,AT3G10380,AT3G18620,AT3G22950,AT3G44370,AT3G48760,AT3G49100,AT3G52400,AT3G53120,AT3G60540,AT3G60800,AT4G08320,AT4G21180,AT4G30600,AT5G52210,AT5G55500
GO:BP	regulation of GTPase activity	GO:0043087	0.000466907	3.33077	96	1448	21	22936	AT1G05520,AT2G01540,AT2G30050,AT2G30060,AT2G43490,AT2G44100,AT3G06540,AT3G19770,AT3G49350,AT3G53710,AT3G59920,AT4G01810,AT4G13350,AT4G28550,AT5G41940,AT5G46750,AT5G52580,AT5G53570,AT5G54310,AT5G58510,AT5G61530
GO:BP	proteasomal protein catabolic process	GO:0010498	0.000552617	3.25758	262	1448	39	22936	AT1G13060,AT1G18260,AT1G19310,AT1G21720,AT1G30000,AT1G32340,AT1G47056,AT1G47250,AT1G55590,AT1G56450,AT1G71220,AT2G03510,AT2G30050,AT3G09840,AT3G13330,AT3G53230,AT4G02570,AT4G02740,AT4G04210,AT4G08320,AT4G14220,AT4G14800,AT4G15410,AT4G27470,AT4G29040,AT4G29960,AT5G02310,AT5G03340,AT5G15400,AT5G23540,AT5G28540,AT5G35080,AT5G42020,AT5G42790,AT5G43190,AT5G50430,AT5G58290,AT5G62540,AT5G63760
GO:BP	Golgi vesicle budding	GO:0048194	0.000594617	3.22576	34	1448	12	22936	AT1G05520,AT1G17500,AT1G56330,AT1G59820,AT1G68710,AT1G72700,AT2G30050,AT3G25610,AT3G63460,AT4G01810,AT5G46750,AT5G47480
GO:BP	cell death	GO:0008219	0.000818076	3.08721	197	1448	32	22936	AT1G02170,AT1G08720,AT1G21750,AT1G22070,AT1G28380,AT1G29690,AT1G32230,AT1G51660,AT1G64280,AT1G71220,AT1G79340,AT2G17520,AT2G43790,AT3G21220,AT3G29160,AT3G46510,AT3G57090,AT3G57330,AT3G63310,AT4G12720,AT4G23170,AT4G33430,AT4G34180,AT4G38360,AT5G12390,AT5G13190,AT5G13320,AT5G20480,AT5G47120,AT5G51290,AT5G51700,AT5G61910
GO:BP	endosome transport via multivesicular body sorting pathway	GO:0032509	0.000838632	3.07643	19	1448	9	22936	AT1G17730,AT1G73030,AT2G06530,AT2G36680,AT2G38410,AT3G53120,AT4G21560,AT5G04920,AT5G22950
GO:BP	SRP-dependent cotranslational protein targeting to membrane	GO:0006614	0.000879579	3.05573	24	1448	10	22936	AT1G29310,AT1G48160,AT1G79940,AT2G34250,AT2G43640,AT2G45070,AT3G49100,AT3G60540,AT4G21180,AT4G30600
GO:BP	cotranslational protein targeting to membrane	GO:0006613	0.000879579	3.05573	24	1448	10	22936	AT1G29310,AT1G48160,AT1G79940,AT2G34250,AT2G43640,AT2G45070,AT3G49100,AT3G60540,AT4G21180,AT4G30600
GO:BP	macromolecule modification	GO:0043412	0.000947003	3.02365	3532	1448	289	22936	AT1G02090,AT1G03430,AT1G03740,AT1G04440,AT1G05180,AT1G08650,AT1G08720,AT1G09020,AT1G09730,AT1G12760,AT1G14000,AT1G16540,AT1G16560,AT1G16670,AT1G18480,AT1G19310,AT1G22280,AT1G22870,AT1G22920,AT1G23260,AT1G25280,AT1G27350,AT1G29340,AT1G30000,AT1G30270,AT1G30640,AT1G32340,AT1G32750,AT1G34150,AT1G34300,AT1G34420,AT1G45976,AT1G47056,AT1G48040,AT1G48210,AT1G48490,AT1G50410,AT1G51660,AT1G51710,AT1G51890…
GO:BP	establishment of protein localization to vacuole	GO:0072666	0.000987298	3.00555	48	1448	14	22936	AT1G09070,AT2G14720,AT2G36680,AT2G38410,AT3G47700,AT3G47810,AT3G53120,AT3G54300,AT3G61710,AT4G20110,AT4G21560,AT5G04920,AT5G39510,AT5G50440
GO:BP	membrane fusion	GO:0061025	0.0010929	2.96142	77	1448	18	22936	AT1G04750,AT1G11890,AT1G77890,AT2G33120,AT2G38020,AT3G02360,AT3G05710,AT3G09740,AT3G13870,AT3G24350,AT3G52400,AT3G54300,AT4G04210,AT4G15410,AT5G05760,AT5G39510,AT5G50440,AT5G61210
GO:BP	programmed cell death	GO:0012501	0.00125947	2.89981	163	1448	28	22936	AT1G02170,AT1G21750,AT1G22070,AT1G28380,AT1G29690,AT1G32230,AT1G51660,AT1G64280,AT1G71220,AT1G79340,AT2G17520,AT2G43790,AT3G21220,AT3G29160,AT3G46510,AT3G57090,AT3G57330,AT4G12720,AT4G23170,AT4G34180,AT4G38360,AT5G12390,AT5G13190,AT5G13320,AT5G20480,AT5G47120,AT5G51290,AT5G51700
GO:BP	cellular component disassembly	GO:0022411	0.00127254	2.89533	110	1448	22	22936	AT1G54210,AT1G61210,AT1G69410,AT2G16700,AT2G23140,AT2G31200,AT2G31260,AT2G42330,AT3G09840,AT3G19190,AT3G53230,AT3G56190,AT3G57090,AT3G62770,AT4G10790,AT4G12770,AT4G36520,AT5G03340,AT5G12390,AT5G45900,AT5G47880,AT5G59890
GO:BP	protein localization to vacuole	GO:0072665	0.00130225	2.8853	49	1448	14	22936	AT1G09070,AT2G14720,AT2G36680,AT2G38410,AT3G47700,AT3G47810,AT3G53120,AT3G54300,AT3G61710,AT4G20110,AT4G21560,AT5G04920,AT5G39510,AT5G50440
GO:BP	multivesicular body sorting pathway	GO:0071985	0.00143916	2.84189	20	1448	9	22936	AT1G17730,AT1G73030,AT2G06530,AT2G36680,AT2G38410,AT3G53120,AT4G21560,AT5G04920,AT5G22950
GO:BP	systemic acquired resistance	GO:0009627	0.00163095	2.78756	79	1448	18	22936	AT1G02450,AT1G09415,AT1G22070,AT1G64280,AT2G14610,AT2G38470,AT2G43570,AT3G04720,AT3G25882,AT3G26830,AT3G56400,AT4G23170,AT5G13320,AT5G45110,AT5G52810,AT5G55460,AT5G60410,AT5G64930
GO:BP	positive regulation of immune response	GO:0050778	0.00163095	2.78756	79	1448	18	22936	AT1G71220,AT2G15080,AT2G43790,AT3G05360,AT3G07195,AT3G18690,AT3G21630,AT3G56400,AT3G62600,AT4G12720,AT5G03320,AT5G13160,AT5G13320,AT5G20480,AT5G45110,AT5G52810,AT5G55850,AT5G59890
GO:BP	positive regulation of immune system process	GO:0002684	0.00163095	2.78756	79	1448	18	22936	AT1G71220,AT2G15080,AT2G43790,AT3G05360,AT3G07195,AT3G18690,AT3G21630,AT3G56400,AT3G62600,AT4G12720,AT5G03320,AT5G13160,AT5G13320,AT5G20480,AT5G45110,AT5G52810,AT5G55850,AT5G59890
GO:BP	response to acid chemical	GO:0001101	0.00199292	2.70051	1334	1448	127	22936	AT1G03060,AT1G04120,AT1G05180,AT1G05680,AT1G07640,AT1G08650,AT1G08720,AT1G12420,AT1G13960,AT1G14170,AT1G15520,AT1G21740,AT1G22070,AT1G28520,AT1G30270,AT1G32230,AT1G33980,AT1G43910,AT1G61210,AT1G61660,AT1G64280,AT1G66340,AT1G71220,AT1G72770,AT1G75270,AT1G77500,AT1G78380,AT2G01540,AT2G05710,AT2G14610,AT2G17290,AT2G17520,AT2G17840,AT2G17975,AT2G20370,AT2G21230,AT2G27090,AT2G30470,AT2G32240,AT2G32800…
GO:BP	phospholipid transport	GO:0015914	0.0023183	2.63483	38	1448	12	22936	AT1G17500,AT1G54320,AT1G59820,AT1G68710,AT1G72700,AT1G75170,AT3G12740,AT3G25610,AT4G08690,AT4G14500,AT5G13070,AT5G44240
GO:BP	response to unfolded protein	GO:0006986	0.0023183	2.63483	38	1448	12	22936	AT1G27350,AT1G42990,AT2G17520,AT2G40950,AT3G09440,AT3G10800,AT3G12580,AT3G49530,AT5G02500,AT5G09590,AT5G28540,AT5G42020
GO:BP	cellular response to unfolded protein	GO:0034620	0.0023183	2.63483	38	1448	12	22936	AT1G27350,AT1G42990,AT2G17520,AT2G40950,AT3G09440,AT3G10800,AT3G12580,AT3G49530,AT5G02500,AT5G09590,AT5G28540,AT5G42020
GO:BP	regulation of response to stress	GO:0080134	0.00262197	2.58137	397	1448	50	22936	AT1G02450,AT1G02660,AT1G08720,AT1G09415,AT1G13960,AT1G22920,AT1G28280,AT1G64280,AT1G71220,AT1G78310,AT2G15080,AT2G25620,AT2G40750,AT2G43790,AT3G05360,AT3G05500,AT3G07195,AT3G07780,AT3G09840,AT3G12620,AT3G14990,AT3G18690,AT3G21630,AT3G22231,AT3G25882,AT3G26830,AT3G29160,AT3G43440,AT3G47700,AT3G49530,AT3G56400,AT3G59280,AT3G62600,AT4G11260,AT4G12720,AT4G26750,AT4G37460,AT5G03320,AT5G13160,AT5G13190…
GO:BP	phosphorus metabolic process	GO:0006793	0.00300124	2.5227	2521	1448	214	22936	AT1G02390,AT1G02880,AT1G03030,AT1G03430,AT1G03740,AT1G03760,AT1G04440,AT1G08650,AT1G08720,AT1G09020,AT1G09420,AT1G11390,AT1G12640,AT1G14000,AT1G15110,AT1G16540,AT1G16560,AT1G16670,AT1G16700,AT1G17890,AT1G18480,AT1G22280,AT1G22840,AT1G22870,AT1G24180,AT1G30270,AT1G30620,AT1G30640,AT1G32380,AT1G34300,AT1G34420,AT1G48040,AT1G48210,AT1G48430,AT1G48490,AT1G51660,AT1G51890,AT1G52290,AT1G54130,AT1G60440…
GO:BP	vacuole organization	GO:0007033	0.0034121	2.46698	75	1448	17	22936	AT1G03060,AT1G15130,AT1G54210,AT1G60490,AT2G27600,AT2G31260,AT2G38020,AT3G19190,AT3G54300,AT3G61710,AT3G62770,AT4G04210,AT4G15410,AT4G19640,AT4G38360,AT5G04920,AT5G45900
GO:BP	protein modification by small protein conjugation	GO:0032446	0.00364009	2.43889	815	1448	85	22936	AT1G05180,AT1G09730,AT1G12760,AT1G19310,AT1G23260,AT1G25280,AT1G29340,AT1G32340,AT1G45976,AT1G47056,AT1G54150,AT1G55590,AT1G64280,AT1G66160,AT1G78420,AT1G78870,AT2G04740,AT2G14720,AT2G23140,AT2G25737,AT2G37150,AT2G39720,AT2G42160,AT2G45910,AT2G45920,AT2G46260,AT3G02340,AT3G03740,AT3G05200,AT3G05545,AT3G08690,AT3G11840,AT3G12580,AT3G12760,AT3G13430,AT3G16720,AT3G17000,AT3G17205,AT3G19950,AT3G46510…
GO:BP	activation of innate immune response	GO:0002218	0.00365364	2.43727	53	1448	14	22936	AT1G71220,AT2G15080,AT2G43790,AT3G05360,AT3G07195,AT3G18690,AT3G21630,AT3G56400,AT4G12720,AT5G03320,AT5G13160,AT5G20480,AT5G55850,AT5G59890
GO:BP	activation of immune response	GO:0002253	0.00365364	2.43727	53	1448	14	22936	AT1G71220,AT2G15080,AT2G43790,AT3G05360,AT3G07195,AT3G18690,AT3G21630,AT3G56400,AT4G12720,AT5G03320,AT5G13160,AT5G20480,AT5G55850,AT5G59890
GO:BP	positive regulation of innate immune response	GO:0045089	0.00413896	2.38311	76	1448	17	22936	AT1G71220,AT2G15080,AT2G43790,AT3G05360,AT3G07195,AT3G18690,AT3G21630,AT3G56400,AT3G62600,AT4G12720,AT5G03320,AT5G13160,AT5G13320,AT5G20480,AT5G52810,AT5G55850,AT5G59890
GO:BP	positive regulation of hydrolase activity	GO:0051345	0.00440014	2.35653	127	1448	23	22936	AT1G05520,AT2G01540,AT2G30050,AT2G30060,AT2G43490,AT2G44100,AT3G06540,AT3G12050,AT3G13330,AT3G19770,AT3G49350,AT3G53710,AT3G59920,AT4G01810,AT4G13350,AT4G28550,AT5G41940,AT5G46750,AT5G52580,AT5G53570,AT5G54310,AT5G58510,AT5G61530
GO:BP	ubiquitin-dependent protein catabolic process via the multivesicular body sorting pathway	GO:0043162	0.00464713	2.33281	9	1448	6	22936	AT2G36680,AT2G38410,AT3G53120,AT4G21560,AT5G04920,AT5G53330
GO:BP	import into cell	GO:0098657	0.00480767	2.31807	110	1448	21	22936	AT1G03900,AT1G04440,AT1G30450,AT1G60490,AT1G79610,AT2G01600,AT2G01980,AT2G04620,AT2G20760,AT2G32850,AT2G40060,AT3G11130,AT3G51890,AT4G12770,AT4G28540,AT4G32285,AT4G36520,AT5G35200,AT5G44100,AT5G57015,AT5G57460
GO:BP	cellular response to chemical stimulus	GO:0070887	0.00661218	2.17966	1512	1448	138	22936	AT1G02500,AT1G03430,AT1G04120,AT1G05180,AT1G05680,AT1G08650,AT1G08720,AT1G14000,AT1G16540,AT1G19310,AT1G21740,AT1G22070,AT1G24350,AT1G27350,AT1G30540,AT1G32130,AT1G32230,AT1G33980,AT1G34190,AT1G35160,AT1G42990,AT1G61660,AT1G62300,AT1G63460,AT1G63500,AT1G64280,AT1G66340,AT1G71220,AT1G72770,AT1G73730,AT1G75270,AT1G76520,AT1G77500,AT1G78380,AT1G78570,AT2G01540,AT2G02390,AT2G16600,AT2G17290,AT2G17420…
GO:BP	late endosome to vacuole transport	GO:0045324	0.00671394	2.17302	29	1448	10	22936	AT1G17730,AT1G73030,AT2G06530,AT2G38410,AT3G19770,AT3G61710,AT4G19640,AT4G21560,AT5G04920,AT5G22950
GO:BP	cellular response to oxygen-containing compound	GO:1901701	0.00699245	2.15537	804	1448	83	22936	AT1G04120,AT1G05680,AT1G08650,AT1G08720,AT1G14000,AT1G16540,AT1G21740,AT1G22070,AT1G32130,AT1G32230,AT1G33980,AT1G34190,AT1G35160,AT1G61660,AT1G63500,AT1G64280,AT1G66340,AT1G72770,AT1G75270,AT1G77500,AT1G78380,AT2G01540,AT2G16600,AT2G17290,AT2G17420,AT2G20370,AT2G23140,AT2G23770,AT2G27090,AT2G32800,AT2G39260,AT2G39550,AT2G40750,AT2G43060,AT2G43350,AT2G43790,AT3G03740,AT3G11220,AT3G17000,AT3G17410…
GO:BP	response to osmotic stress	GO:0006970	0.00725136	2.13958	682	1448	73	22936	AT1G02500,AT1G03060,AT1G04120,AT1G05680,AT1G16540,AT1G18260,AT1G21750,AT1G24180,AT1G24460,AT1G27760,AT1G28380,AT1G32230,AT1G51980,AT1G56340,AT1G56450,AT1G59960,AT1G60490,AT1G61210,AT1G61660,AT1G66340,AT1G77510,AT1G78310,AT2G01980,AT2G05710,AT2G13560,AT2G15390,AT2G17840,AT2G30250,AT2G35510,AT2G38470,AT2G40750,AT2G40950,AT2G43790,AT2G43850,AT2G46500,AT2G47510,AT3G02360,AT3G03740,AT3G04720,AT3G05360…
GO:BP	phospholipid translocation	GO:0045332	0.0103958	1.98314	19	1448	8	22936	AT1G17500,AT1G54320,AT1G59820,AT1G68710,AT1G72700,AT3G12740,AT3G25610,AT5G44240
GO:BP	cellular respiration	GO:0045333	0.0120835	1.91781	144	1448	24	22936	AT1G16700,AT1G22840,AT1G53310,AT1G80230,AT2G05710,AT2G17130,AT2G20420,AT2G44350,AT2G47510,AT3G02090,AT3G09810,AT3G22370,AT3G27380,AT4G10040,AT4G26910,AT4G26970,AT4G35260,AT5G03290,AT5G08300,AT5G13440,AT5G37510,AT5G40650,AT5G55070,AT5G66760
GO:BP	endocytosis	GO:0006897	0.0122397	1.91223	82	1448	17	22936	AT1G03900,AT1G04440,AT1G60490,AT2G01600,AT2G20760,AT2G32850,AT2G40060,AT3G11130,AT3G51890,AT4G12770,AT4G28540,AT4G32285,AT4G36520,AT5G35200,AT5G44100,AT5G57015,AT5G57460
GO:BP	cell communication	GO:0007154	0.0125852	1.90014	2324	1448	196	22936	AT1G02090,AT1G03430,AT1G04120,AT1G05180,AT1G05680,AT1G08650,AT1G08720,AT1G09020,AT1G14000,AT1G16540,AT1G22070,AT1G22280,AT1G22920,AT1G27350,AT1G28520,AT1G30270,AT1G30640,AT1G31540,AT1G32130,AT1G32230,AT1G33980,AT1G34300,AT1G35160,AT1G35350,AT1G42990,AT1G43910,AT1G48210,AT1G48490,AT1G51660,AT1G52290,AT1G53310,AT1G55920,AT1G60490,AT1G61100,AT1G61660,AT1G62300,AT1G63500,AT1G64280,AT1G66340,AT1G68690…
GO:BP	protein ubiquitination	GO:0016567	0.0129623	1.88732	780	1448	80	22936	AT1G12760,AT1G19310,AT1G23260,AT1G25280,AT1G29340,AT1G32340,AT1G45976,AT1G47056,AT1G54150,AT1G55590,AT1G64280,AT1G66160,AT1G78420,AT1G78870,AT2G04740,AT2G14720,AT2G23140,AT2G25737,AT2G37150,AT2G39720,AT2G42160,AT2G45910,AT2G45920,AT2G46260,AT3G02340,AT3G03740,AT3G05200,AT3G05545,AT3G08690,AT3G11840,AT3G12580,AT3G12760,AT3G13430,AT3G16720,AT3G17000,AT3G17205,AT3G19950,AT3G46510,AT3G46620,AT3G47820…
GO:BP	response to abiotic stimulus	GO:0009628	0.0149148	1.82638	2150	1448	183	22936	AT1G02090,AT1G02500,AT1G03060,AT1G04120,AT1G05180,AT1G05680,AT1G08650,AT1G08720,AT1G09730,AT1G16540,AT1G16670,AT1G16970,AT1G17290,AT1G18260,AT1G21750,AT1G22280,AT1G22920,AT1G24180,AT1G24460,AT1G26260,AT1G27760,AT1G28380,AT1G28520,AT1G30270,AT1G31580,AT1G32230,AT1G32330,AT1G33980,AT1G34370,AT1G51980,AT1G54490,AT1G54990,AT1G55920,AT1G56340,AT1G56450,AT1G59960,AT1G60490,AT1G61210,AT1G61660,AT1G64280…
GO:BP	protein dephosphorylation	GO:0006470	0.0160376	1.79486	226	1448	32	22936	AT1G18480,AT1G22280,AT1G48040,AT1G64040,AT1G68410,AT1G69960,AT1G72770,AT2G20630,AT2G25620,AT2G28890,AT2G31305,AT3G05580,AT3G09100,AT3G12620,AT3G19420,AT3G25800,AT3G26020,AT3G51370,AT3G62260,AT4G31750,AT4G31860,AT4G33920,AT5G04540,AT5G07740,AT5G10740,AT5G11860,AT5G44090,AT5G46410,AT5G52200,AT5G56610,AT5G57050,AT5G66210
GO:BP	lipid translocation	GO:0034204	0.0163669	1.78603	20	1448	8	22936	AT1G17500,AT1G54320,AT1G59820,AT1G68710,AT1G72700,AT3G12740,AT3G25610,AT5G44240
GO:BP	signal peptide processing	GO:0006465	0.0168365	1.77375	15	1448	7	22936	AT1G06870,AT1G52600,AT2G03120,AT2G30440,AT3G05230,AT4G40042,AT5G27430
GO:BP	response to antibiotic	GO:0046677	0.0168555	1.77326	334	1448	42	22936	AT1G05680,AT1G08650,AT1G08720,AT1G13960,AT1G15520,AT1G22070,AT1G32230,AT1G33980,AT1G34190,AT1G64280,AT1G71220,AT1G74310,AT1G75270,AT2G01980,AT2G17520,AT2G20370,AT2G32800,AT2G39260,AT2G40000,AT2G40750,AT2G43350,AT2G43790,AT3G05970,AT3G12580,AT3G22231,AT3G23400,AT3G51430,AT3G55730,AT3G56400,AT4G00860,AT4G05320,AT4G12400,AT4G12720,AT4G23170,AT4G23270,AT5G06320,AT5G06960,AT5G13320,AT5G22570,AT5G27600…
GO:BP	organelle membrane fusion	GO:0090174	0.0173906	1.75969	60	1448	14	22936	AT1G04750,AT1G11890,AT1G77890,AT2G33120,AT2G38020,AT3G05710,AT3G09740,AT3G13870,AT3G24350,AT3G52400,AT3G54300,AT5G05760,AT5G39510,AT5G50440
GO:BP	posttranslational protein targeting to membrane, translocation	GO:0031204	0.0195722	1.70836	7	1448	5	22936	AT1G79940,AT2G45070,AT3G60540,AT4G21180,AT5G55500
GO:BP	response to salt stress	GO:0009651	0.0213902	1.66979	606	1448	65	22936	AT1G02500,AT1G03060,AT1G04120,AT1G05680,AT1G16540,AT1G18260,AT1G21750,AT1G24180,AT1G24460,AT1G27760,AT1G28380,AT1G32230,AT1G51980,AT1G56340,AT1G56450,AT1G59960,AT1G60490,AT1G61210,AT1G61660,AT1G66340,AT1G77510,AT1G78310,AT2G01980,AT2G05710,AT2G13560,AT2G15390,AT2G17840,AT2G30250,AT2G35510,AT2G38470,AT2G40950,AT2G43790,AT2G46500,AT2G47510,AT3G02360,AT3G03740,AT3G04720,AT3G05360,AT3G19420,AT3G20250…
GO:BP	positive regulation of response to stimulus	GO:0048584	0.022685	1.64426	294	1448	38	22936	AT1G02660,AT1G08720,AT1G09730,AT1G28520,AT1G51660,AT1G71220,AT1G75270,AT2G01540,AT2G15080,AT2G30050,AT2G43790,AT3G05360,AT3G05500,AT3G07195,AT3G14990,AT3G17410,AT3G18690,AT3G21220,AT3G21630,AT3G22231,AT3G49530,AT3G56400,AT3G62600,AT4G08500,AT4G09570,AT4G12720,AT4G26750,AT4G29810,AT5G02800,AT5G03320,AT5G13160,AT5G13320,AT5G20480,AT5G45110,AT5G52810,AT5G55850,AT5G58430,AT5G59890
GO:BP	endoplasmic reticulum unfolded protein response	GO:0030968	0.024976	1.60248	21	1448	8	22936	AT1G27350,AT1G42990,AT2G17520,AT2G40950,AT3G10800,AT3G49530,AT5G28540,AT5G42020
GO:BP	regulation of systemic acquired resistance	GO:0010112	0.024976	1.60248	21	1448	8	22936	AT1G02450,AT1G09415,AT1G64280,AT3G25882,AT3G26830,AT5G13320,AT5G52810,AT5G60410
GO:BP	positive regulation of defense response	GO:0031349	0.0258475	1.58758	113	1448	20	22936	AT1G02660,AT1G71220,AT2G15080,AT2G43790,AT3G05360,AT3G07195,AT3G18690,AT3G21630,AT3G22231,AT3G56400,AT3G62600,AT4G12720,AT4G26750,AT5G03320,AT5G13160,AT5G13320,AT5G20480,AT5G52810,AT5G55850,AT5G59890
GO:BP	phosphate-containing compound metabolic process	GO:0006796	0.0265697	1.57561	2479	1448	205	22936	AT1G02390,AT1G02880,AT1G03030,AT1G03430,AT1G03740,AT1G03760,AT1G04440,AT1G08650,AT1G08720,AT1G09020,AT1G09420,AT1G11390,AT1G12640,AT1G14000,AT1G15110,AT1G16540,AT1G16560,AT1G16670,AT1G16700,AT1G18480,AT1G22280,AT1G22840,AT1G22870,AT1G24180,AT1G30270,AT1G30640,AT1G32380,AT1G34300,AT1G34420,AT1G48040,AT1G48210,AT1G48430,AT1G48490,AT1G51660,AT1G51890,AT1G52290,AT1G54130,AT1G60440,AT1G60490,AT1G61640…
GO:BP	response to heat	GO:0009408	0.0273479	1.56308	232	1448	32	22936	AT1G16540,AT1G16970,AT1G28520,AT1G32330,AT1G54490,AT1G64280,AT1G66340,AT1G67970,AT1G74310,AT1G79930,AT2G25140,AT2G30250,AT2G33590,AT2G38470,AT3G09440,AT3G10800,AT3G12580,AT3G24500,AT3G44110,AT3G53110,AT4G11260,AT4G12400,AT4G29040,AT5G02500,AT5G09590,AT5G22060,AT5G28540,AT5G42020,AT5G45710,AT5G56010,AT5G57050,AT5G60410
GO:BP	positive regulation of response to biotic stimulus	GO:0002833	0.0296926	1.52735	105	1448	19	22936	AT1G71220,AT2G15080,AT2G43790,AT3G05360,AT3G07195,AT3G18690,AT3G21630,AT3G22231,AT3G56400,AT3G62600,AT4G12720,AT4G26750,AT5G03320,AT5G13160,AT5G13320,AT5G20480,AT5G52810,AT5G55850,AT5G59890
GO:BP	response to organic cyclic compound	GO:0014070	0.0340216	1.46824	378	1448	45	22936	AT1G08650,AT1G08720,AT1G13960,AT1G14000,AT1G15520,AT1G22070,AT1G32130,AT1G33980,AT1G35160,AT1G63500,AT1G64280,AT1G71220,AT1G75270,AT2G14610,AT2G16600,AT2G17520,AT2G20370,AT2G32800,AT2G39260,AT2G40000,AT2G40750,AT2G43060,AT2G43570,AT3G22231,AT3G26020,AT3G51430,AT3G55730,AT3G56400,AT3G63310,AT4G05320,AT4G08950,AT4G23170,AT4G23270,AT4G30350,AT4G33430,AT4G36780,AT4G38360,AT5G02800,AT5G06320,AT5G06960…
GO:BP	response to oxidative stress	GO:0006979	0.0364821	1.43792	484	1448	54	22936	AT1G05680,AT1G13340,AT1G14870,AT1G15520,AT1G21520,AT1G27350,AT1G32230,AT1G34190,AT1G56340,AT1G63460,AT1G74310,AT1G78380,AT1G78410,AT2G01140,AT2G01980,AT2G05710,AT2G17420,AT2G18030,AT2G23140,AT2G31570,AT2G35510,AT2G40000,AT2G40750,AT2G43350,AT2G43790,AT2G47510,AT3G05970,AT3G06050,AT3G11220,AT3G12580,AT3G14990,AT3G23400,AT3G28340,AT3G46930,AT3G56400,AT3G62770,AT3G63080,AT4G00290,AT4G00860,AT4G04800…
GO:BP	vesicle fusion	GO:0006906	0.0366935	1.43541	56	1448	13	22936	AT1G04750,AT1G11890,AT1G77890,AT2G33120,AT2G38020,AT3G05710,AT3G09740,AT3G24350,AT3G52400,AT3G54300,AT5G05760,AT5G39510,AT5G50440
GO:BP	regulation of hydrolase activity	GO:0051336	0.0404438	1.39315	226	1448	31	22936	AT1G03760,AT1G05520,AT2G01540,AT2G30050,AT2G30060,AT2G31305,AT2G43490,AT2G44100,AT3G06540,AT3G12050,AT3G13330,AT3G19770,AT3G25800,AT3G26020,AT3G44110,AT3G49350,AT3G53710,AT3G59920,AT4G01810,AT4G13350,AT4G16500,AT4G28550,AT5G41940,AT5G44090,AT5G46750,AT5G52200,AT5G52580,AT5G53570,AT5G54310,AT5G58510,AT5G61530
GO:BP	SRP-dependent cotranslational protein targeting to membrane, translocation	GO:0006616	0.0433243	1.36327	12	1448	6	22936	AT1G29310,AT1G48160,AT2G34250,AT2G45070,AT3G49100,AT3G60540
GO:BP	vesicle cargo loading	GO:0035459	0.0433243	1.36327	12	1448	6	22936	AT1G05520,AT2G30050,AT3G16270,AT3G63460,AT4G01810,AT5G54310
GO:BP	protein targeting to vacuole	GO:0006623	0.0441565	1.35501	42	1448	11	22936	AT1G09070,AT2G14720,AT2G36680,AT3G47700,AT3G47810,AT3G53120,AT3G54300,AT3G61710,AT4G20110,AT5G39510,AT5G50440
GO:BP	positive regulation of response to external stimulus	GO:0032103	0.0445637	1.35102	108	1448	19	22936	AT1G71220,AT2G15080,AT2G43790,AT3G05360,AT3G07195,AT3G18690,AT3G21630,AT3G22231,AT3G56400,AT3G62600,AT4G12720,AT4G26750,AT5G03320,AT5G13160,AT5G13320,AT5G20480,AT5G52810,AT5G55850,AT5G59890
GO:BP	protein processing	GO:0016485	0.0448109	1.34862	57	1448	13	22936	AT1G06870,AT1G51980,AT1G52600,AT1G79340,AT2G03120,AT2G30440,AT2G45240,AT3G02090,AT3G05230,AT4G01320,AT4G16700,AT4G40042,AT5G27430
GO:BP	autophagy of mitochondrion	GO:0000422	0.0454828	1.34215	17	1448	7	22936	AT1G54210,AT2G31260,AT3G19190,AT3G57090,AT3G62770,AT5G12390,AT5G45900
GO:BP	mitochondrion disassembly	GO:0061726	0.0454828	1.34215	17	1448	7	22936	AT1G54210,AT2G31260,AT3G19190,AT3G57090,AT3G62770,AT5G12390,AT5G45900

## Sheet: JA↑
source	term_name	term_id	adjusted_p_value	negative_log10_of_adjusted_p_value	term_size	query_size	intersection_size	effective_domain_size	intersections
GO:BP	response to jasmonic acid	GO:0009753	8.81003e-25	24.055	240	593	47	22936	AT1G06180,AT1G17380,AT1G17750,AT1G42540,AT1G44350,AT1G55020,AT1G56650,AT1G61120,AT1G72450,AT1G73080,AT1G74100,AT1G74430,AT1G74950,AT2G26690,AT2G34600,AT2G34810,AT2G38240,AT2G39030,AT2G39770,AT3G15210,AT3G15356,AT3G15510,AT3G17860,AT3G45140,AT3G55970,AT4G22880,AT4G23100,AT4G26850,AT4G28910,AT5G05600,AT5G07010,AT5G13220,AT5G17490,AT5G20900,AT5G27380,AT5G44420,AT5G46180,AT5G46760,AT5G53060,AT5G54060…
GO:BP	response to chemical	GO:0042221	7.96434e-22	21.0989	3193	593	178	22936	AT1G06180,AT1G07590,AT1G11670,AT1G12820,AT1G17190,AT1G17380,AT1G17550,AT1G17750,AT1G20160,AT1G21410,AT1G23730,AT1G24625,AT1G30260,AT1G35720,AT1G42540,AT1G44350,AT1G50640,AT1G52890,AT1G54050,AT1G55020,AT1G56150,AT1G56650,AT1G59700,AT1G61120,AT1G61890,AT1G63440,AT1G64660,AT1G65580,AT1G67070,AT1G69310,AT1G71960,AT1G72180,AT1G72450,AT1G73080,AT1G73260,AT1G73330,AT1G74100,AT1G74430,AT1G74950,AT1G75950…
GO:BP	response to acid chemical	GO:0001101	3.64691e-18	17.4381	1334	593	98	22936	AT1G06180,AT1G12820,AT1G17380,AT1G17550,AT1G17750,AT1G24625,AT1G35720,AT1G42540,AT1G44350,AT1G52890,AT1G55020,AT1G56650,AT1G61120,AT1G64660,AT1G65580,AT1G67070,AT1G69310,AT1G71960,AT1G72450,AT1G73080,AT1G73260,AT1G73330,AT1G74100,AT1G74430,AT1G74950,AT1G78080,AT1G79600,AT2G06050,AT2G16720,AT2G17260,AT2G26690,AT2G30870,AT2G32400,AT2G32510,AT2G33380,AT2G34600,AT2G34810,AT2G35930,AT2G37040,AT2G38240…
GO:BP	response to wounding	GO:0009611	5.55238e-18	17.2555	203	593	37	22936	AT1G17380,AT1G17750,AT1G19640,AT1G42540,AT1G61120,AT1G65580,AT1G72450,AT1G72920,AT1G73080,AT1G73260,AT1G74100,AT1G74950,AT1G76650,AT1G78080,AT2G26690,AT2G27690,AT2G34600,AT2G34810,AT2G46510,AT3G15356,AT3G17860,AT3G45140,AT4G08170,AT4G10390,AT4G22880,AT4G39980,AT5G10300,AT5G13220,AT5G20900,AT5G44420,AT5G47910,AT5G53750,AT5G54170,AT5G56980,AT5G60300,AT5G63970,AT5G67480
GO:BP	response to oxygen-containing compound	GO:1901700	6.70372e-17	16.1737	1779	593	114	22936	AT1G06180,AT1G12820,AT1G17380,AT1G17550,AT1G17750,AT1G20160,AT1G23730,AT1G24625,AT1G35720,AT1G42540,AT1G44350,AT1G52890,AT1G54050,AT1G55020,AT1G56650,AT1G61120,AT1G64660,AT1G65580,AT1G67070,AT1G69310,AT1G71960,AT1G72180,AT1G72450,AT1G73080,AT1G73260,AT1G73330,AT1G74100,AT1G74430,AT1G74950,AT1G78080,AT1G79600,AT2G06050,AT2G16720,AT2G17260,AT2G26690,AT2G30870,AT2G32400,AT2G32510,AT2G33380,AT2G34600…
GO:BP	response to stimulus	GO:0050896	1.21686e-14	13.9148	6462	593	263	22936	AT1G06180,AT1G07590,AT1G11670,AT1G12820,AT1G15950,AT1G17190,AT1G17380,AT1G17550,AT1G17750,AT1G18870,AT1G19640,AT1G20160,AT1G21410,AT1G23730,AT1G23870,AT1G24100,AT1G24625,AT1G26730,AT1G30040,AT1G30260,AT1G33260,AT1G35720,AT1G42540,AT1G44350,AT1G50460,AT1G50640,AT1G52280,AT1G52890,AT1G53320,AT1G53570,AT1G53580,AT1G54050,AT1G55020,AT1G56150,AT1G56650,AT1G59700,AT1G61120,AT1G61560,AT1G61890,AT1G63440…
GO:BP	small molecule metabolic process	GO:0044281	1.4253e-12	11.8461	1874	593	108	22936	AT1G01710,AT1G05620,AT1G10700,AT1G14810,AT1G16400,AT1G18500,AT1G18870,AT1G19640,AT1G24100,AT1G24625,AT1G28960,AT1G30040,AT1G30120,AT1G44350,AT1G50460,AT1G52710,AT1G54570,AT1G55020,AT1G62540,AT1G63000,AT1G64660,AT1G65580,AT1G67070,AT1G69870,AT1G70980,AT1G73080,AT1G74100,AT1G78660,AT2G06050,AT2G18750,AT2G18950,AT2G20610,AT2G22780,AT2G22910,AT2G23560,AT2G25450,AT2G26690,AT2G30720,AT2G33380,AT2G37040…
GO:BP	cellular response to jasmonic acid stimulus	GO:0071395	4.89894e-11	10.3099	97	593	21	22936	AT1G17380,AT1G42540,AT1G56650,AT1G72450,AT1G74950,AT2G34600,AT2G38240,AT3G15210,AT3G15356,AT3G17860,AT3G55970,AT4G28910,AT5G05600,AT5G13220,AT5G17490,AT5G20900,AT5G53060,AT5G54060,AT5G60300,AT5G63970,AT5G67300
GO:BP	response to stress	GO:0006950	6.21013e-11	10.2069	3648	593	165	22936	AT1G06180,AT1G12820,AT1G15950,AT1G17190,AT1G17380,AT1G17750,AT1G18870,AT1G19640,AT1G20160,AT1G23870,AT1G24100,AT1G26730,AT1G35720,AT1G42540,AT1G44350,AT1G50460,AT1G50640,AT1G52890,AT1G53570,AT1G53580,AT1G54050,AT1G56650,AT1G61120,AT1G61560,AT1G63440,AT1G64660,AT1G65580,AT1G69310,AT1G70290,AT1G72180,AT1G72450,AT1G72920,AT1G73080,AT1G73260,AT1G73330,AT1G74100,AT1G74950,AT1G76560,AT1G76650,AT1G77000…
GO:BP	response to endogenous stimulus	GO:0009719	5.89976e-10	9.22917	1888	593	102	22936	AT1G06180,AT1G12820,AT1G17380,AT1G17550,AT1G17750,AT1G21410,AT1G24625,AT1G30260,AT1G35720,AT1G42540,AT1G44350,AT1G50640,AT1G55020,AT1G56150,AT1G56650,AT1G61120,AT1G65580,AT1G71960,AT1G72450,AT1G73080,AT1G73260,AT1G74100,AT1G74430,AT1G74950,AT1G75950,AT1G78080,AT2G16720,AT2G17260,AT2G22200,AT2G23340,AT2G25490,AT2G26690,AT2G32400,AT2G32510,AT2G33380,AT2G34600,AT2G34810,AT2G38240,AT2G39030,AT2G39770…
GO:BP	response to hormone	GO:0009725	1.11259e-09	8.95367	1853	593	100	22936	AT1G06180,AT1G12820,AT1G17380,AT1G17550,AT1G17750,AT1G21410,AT1G24625,AT1G30260,AT1G35720,AT1G42540,AT1G44350,AT1G50640,AT1G55020,AT1G56150,AT1G56650,AT1G61120,AT1G65580,AT1G71960,AT1G72450,AT1G73080,AT1G73260,AT1G74100,AT1G74430,AT1G74950,AT1G75950,AT1G78080,AT2G16720,AT2G22200,AT2G23340,AT2G25490,AT2G26690,AT2G32510,AT2G33380,AT2G34600,AT2G34810,AT2G38240,AT2G39030,AT2G39770,AT2G41870,AT2G45660…
GO:BP	sulfur compound metabolic process	GO:0006790	1.17737e-09	8.92909	418	593	40	22936	AT1G01710,AT1G10500,AT1G14810,AT1G16400,AT1G17190,AT1G24100,AT1G24625,AT1G28960,AT1G53580,AT1G59700,AT1G62540,AT1G64660,AT1G74100,AT2G20610,AT2G25450,AT2G29450,AT2G29490,AT2G30720,AT2G30870,AT3G09270,AT3G16410,AT3G22890,AT3G25570,AT3G59760,AT3G60130,AT3G61440,AT4G01850,AT4G13430,AT4G14880,AT4G23100,AT4G29210,AT4G33150,AT4G37400,AT4G37410,AT4G39950,AT5G17220,AT5G27380,AT5G48850,AT5G54390,AT5G56760
GO:BP	response to organic substance	GO:0010033	1.38612e-09	8.8582	2194	593	112	22936	AT1G06180,AT1G12820,AT1G17380,AT1G17550,AT1G17750,AT1G20160,AT1G21410,AT1G23730,AT1G24625,AT1G30260,AT1G35720,AT1G42540,AT1G44350,AT1G50640,AT1G55020,AT1G56150,AT1G56650,AT1G61120,AT1G65580,AT1G67070,AT1G71960,AT1G72180,AT1G72450,AT1G73080,AT1G73260,AT1G74100,AT1G74430,AT1G74950,AT1G75950,AT1G78080,AT2G16720,AT2G17260,AT2G22200,AT2G23340,AT2G25490,AT2G26690,AT2G32400,AT2G32510,AT2G33380,AT2G34600…
GO:BP	jasmonic acid mediated signaling pathway	GO:0009867	2.37079e-09	8.62511	93	593	19	22936	AT1G17380,AT1G42540,AT1G56650,AT1G72450,AT1G74950,AT2G34600,AT2G38240,AT3G15210,AT3G17860,AT3G55970,AT4G28910,AT5G05600,AT5G13220,AT5G17490,AT5G20900,AT5G53060,AT5G60300,AT5G63970,AT5G67300
GO:BP	oxoacid metabolic process	GO:0043436	7.99015e-09	8.09745	1274	593	76	22936	AT1G01710,AT1G14810,AT1G16400,AT1G18500,AT1G18870,AT1G19640,AT1G24100,AT1G24625,AT1G30040,AT1G30120,AT1G44350,AT1G50460,AT1G55020,AT1G62540,AT1G64660,AT1G67070,AT1G69870,AT1G70980,AT1G74100,AT1G78660,AT2G06050,AT2G18750,AT2G18950,AT2G20610,AT2G22780,AT2G22910,AT2G23560,AT2G25450,AT2G26690,AT2G33380,AT2G37040,AT2G39020,AT2G39030,AT2G39770,AT3G06350,AT3G11170,AT3G11470,AT3G16410,AT3G20390,AT3G23820…
GO:BP	organic acid metabolic process	GO:0006082	8.94901e-09	8.04822	1277	593	76	22936	AT1G01710,AT1G14810,AT1G16400,AT1G18500,AT1G18870,AT1G19640,AT1G24100,AT1G24625,AT1G30040,AT1G30120,AT1G44350,AT1G50460,AT1G55020,AT1G62540,AT1G64660,AT1G67070,AT1G69870,AT1G70980,AT1G74100,AT1G78660,AT2G06050,AT2G18750,AT2G18950,AT2G20610,AT2G22780,AT2G22910,AT2G23560,AT2G25450,AT2G26690,AT2G33380,AT2G37040,AT2G39020,AT2G39030,AT2G39770,AT3G06350,AT3G11170,AT3G11470,AT3G16410,AT3G20390,AT3G23820…
GO:BP	organic acid biosynthetic process	GO:0016053	3.02146e-08	7.51978	568	593	45	22936	AT1G14810,AT1G18500,AT1G18870,AT1G19640,AT1G30040,AT1G30120,AT1G55020,AT1G64660,AT1G67070,AT2G06050,AT2G18750,AT2G18950,AT2G20610,AT2G22910,AT2G33380,AT2G37040,AT2G39770,AT3G06350,AT3G11170,AT3G11470,AT3G20390,AT3G23820,AT3G25770,AT3G44300,AT3G44310,AT3G45140,AT3G59760,AT3G61440,AT4G13430,AT4G14880,AT4G26850,AT4G27070,AT4G29210,AT4G29840,AT4G35630,AT4G39950,AT4G39980,AT5G05590,AT5G34930,AT5G39320…
GO:BP	carboxylic acid biosynthetic process	GO:0046394	3.02146e-08	7.51978	568	593	45	22936	AT1G14810,AT1G18500,AT1G18870,AT1G19640,AT1G30040,AT1G30120,AT1G55020,AT1G64660,AT1G67070,AT2G06050,AT2G18750,AT2G18950,AT2G20610,AT2G22910,AT2G33380,AT2G37040,AT2G39770,AT3G06350,AT3G11170,AT3G11470,AT3G20390,AT3G23820,AT3G25770,AT3G44300,AT3G44310,AT3G45140,AT3G59760,AT3G61440,AT4G13430,AT4G14880,AT4G26850,AT4G27070,AT4G29210,AT4G29840,AT4G35630,AT4G39950,AT4G39980,AT5G05590,AT5G34930,AT5G39320…
GO:BP	small molecule biosynthetic process	GO:0044283	4.84919e-08	7.31433	755	593	53	22936	AT1G14810,AT1G18500,AT1G18870,AT1G19640,AT1G30040,AT1G30120,AT1G55020,AT1G64660,AT1G67070,AT2G06050,AT2G18750,AT2G18950,AT2G20610,AT2G22910,AT2G33380,AT2G37040,AT2G39770,AT3G06350,AT3G11170,AT3G11470,AT3G20390,AT3G23820,AT3G25570,AT3G25770,AT3G44300,AT3G44310,AT3G45140,AT3G59760,AT3G61440,AT4G11570,AT4G13430,AT4G14880,AT4G19010,AT4G26850,AT4G27070,AT4G29210,AT4G29840,AT4G35630,AT4G39850,AT4G39950…
GO:BP	response to inorganic substance	GO:0010035	5.18059e-08	7.28562	995	593	63	22936	AT1G07590,AT1G12820,AT1G35720,AT1G52890,AT1G54050,AT1G56650,AT1G61120,AT1G63440,AT1G64660,AT1G67070,AT1G69310,AT1G73260,AT1G73330,AT1G75950,AT1G78080,AT1G79600,AT2G06050,AT2G23150,AT2G30870,AT2G33380,AT2G35930,AT2G37040,AT2G38760,AT2G39770,AT2G41870,AT2G45290,AT2G46240,AT2G47180,AT3G02570,AT3G05700,AT3G09270,AT3G16450,AT3G20390,AT3G22890,AT3G23920,AT3G27170,AT3G30775,AT3G44300,AT3G48000,AT3G53620…
GO:BP	regulation of jasmonic acid mediated signaling pathway	GO:2000022	2.17496e-07	6.66255	40	593	12	22936	AT1G17380,AT1G72450,AT1G74950,AT2G34600,AT2G38240,AT3G17860,AT3G55970,AT5G05600,AT5G13220,AT5G20900,AT5G60300,AT5G67300
GO:BP	secondary metabolic process	GO:0019748	1.46689e-06	5.8336	401	593	34	22936	AT1G15950,AT1G16400,AT1G17190,AT1G24100,AT1G24625,AT1G53580,AT1G59700,AT1G62540,AT1G74100,AT2G20610,AT2G25450,AT2G29450,AT2G29490,AT2G30870,AT2G37040,AT3G09270,AT3G16410,AT3G22890,AT3G27190,AT3G60130,AT4G13430,AT4G14090,AT4G22880,AT4G23100,AT4G23690,AT4G30210,AT4G37400,AT4G37410,AT4G39950,AT5G01040,AT5G04330,AT5G17220,AT5G48850,AT5G61780
GO:BP	sulfur compound biosynthetic process	GO:0044272	8.8797e-06	5.0516	180	593	21	22936	AT1G14810,AT1G16400,AT1G24100,AT1G62540,AT1G64660,AT1G74100,AT2G20610,AT2G25450,AT3G22890,AT3G25570,AT3G59760,AT3G61440,AT4G01850,AT4G13430,AT4G14880,AT4G23100,AT4G29210,AT4G39950,AT5G27380,AT5G48850,AT5G56760
GO:BP	carboxylic acid metabolic process	GO:0019752	9.21764e-06	5.03538	1108	593	62	22936	AT1G01710,AT1G14810,AT1G18500,AT1G18870,AT1G19640,AT1G30040,AT1G30120,AT1G44350,AT1G50460,AT1G55020,AT1G64660,AT1G67070,AT1G70980,AT1G78660,AT2G06050,AT2G18750,AT2G18950,AT2G20610,AT2G22780,AT2G22910,AT2G23560,AT2G33380,AT2G37040,AT2G39020,AT2G39030,AT2G39770,AT3G06350,AT3G11170,AT3G11470,AT3G20390,AT3G23820,AT3G25770,AT3G30775,AT3G44300,AT3G44310,AT3G45140,AT3G59760,AT3G61440,AT4G13430,AT4G14880…
GO:BP	ion transport	GO:0006811	2.65122e-05	4.57655	1008	593	57	22936	AT1G08230,AT1G10090,AT1G26730,AT1G31120,AT1G35720,AT1G42540,AT1G52710,AT1G58200,AT1G63440,AT1G69870,AT1G70300,AT1G71960,AT1G72180,AT1G75220,AT1G80300,AT2G03240,AT2G04032,AT2G07718,AT2G17260,AT2G23150,AT2G26690,AT2G32400,AT2G36590,AT3G01280,AT3G27170,AT3G47960,AT3G51895,AT3G53960,AT3G58730,AT4G13800,AT4G27870,AT4G34720,AT4G35060,AT4G36670,AT4G39850,AT5G01500,AT5G02600,AT5G07320,AT5G11800,AT5G12170…
GO:BP	transmembrane transport	GO:0055085	3.68046e-05	4.4341	1314	593	68	22936	AT1G08230,AT1G10090,AT1G11670,AT1G26730,AT1G27940,AT1G31120,AT1G31830,AT1G35720,AT1G42540,AT1G43650,AT1G52710,AT1G58200,AT1G61890,AT1G67300,AT1G69870,AT1G70300,AT1G71960,AT1G75220,AT2G03240,AT2G04032,AT2G04080,AT2G17260,AT2G23150,AT2G26690,AT2G29940,AT2G32400,AT2G36380,AT2G36590,AT2G36830,AT3G01280,AT3G11470,AT3G16690,AT3G23550,AT3G27170,AT3G47420,AT3G47960,AT3G51895,AT3G53960,AT3G55110,AT3G55130…
GO:BP	organic hydroxy compound metabolic process	GO:1901615	6.80195e-05	4.16737	359	593	29	22936	AT1G18870,AT1G54570,AT1G65580,AT1G76090,AT2G16720,AT2G18750,AT2G18950,AT2G23560,AT2G33380,AT2G37040,AT3G02580,AT3G06350,AT3G44970,AT4G08170,AT4G12110,AT4G19230,AT4G22880,AT4G23690,AT5G04040,AT5G10300,AT5G16760,AT5G17220,AT5G24155,AT5G41080,AT5G42810,AT5G43940,AT5G58690,AT5G58700,AT5G67160
GO:BP	oxidation-reduction process	GO:0055114	0.000136884	3.86365	1851	593	85	22936	AT1G06640,AT1G14120,AT1G14810,AT1G15950,AT1G16400,AT1G30040,AT1G30120,AT1G31690,AT1G52710,AT1G53580,AT1G55020,AT1G62540,AT1G63000,AT1G65560,AT2G06050,AT2G07718,AT2G22780,AT2G25450,AT2G27690,AT2G30540,AT2G33380,AT2G34810,AT2G37130,AT2G38240,AT2G38390,AT2G43020,AT2G45290,AT3G02580,AT3G04000,AT3G06350,AT3G06550,AT3G11170,AT3G11470,AT3G21770,AT3G25290,AT3G30775,AT3G44880,AT3G44970,AT3G45140,AT3G48000…
GO:BP	glutathione metabolic process	GO:0006749	0.000186287	3.72982	57	593	11	22936	AT1G17190,AT1G53580,AT1G59700,AT2G29450,AT2G29490,AT2G30870,AT3G09270,AT4G23100,AT4G29210,AT5G17220,AT5G27380
GO:BP	response to abiotic stimulus	GO:0009628	0.000259535	3.5858	2150	593	94	22936	AT1G06180,AT1G15950,AT1G17190,AT1G30040,AT1G35720,AT1G42540,AT1G50460,AT1G52890,AT1G53580,AT1G54050,AT1G56650,AT1G61890,AT1G64660,AT1G65580,AT1G67070,AT1G69310,AT1G72180,AT1G73260,AT1G73330,AT1G76560,AT1G77000,AT1G78080,AT1G79600,AT2G16660,AT2G16720,AT2G18950,AT2G30870,AT2G32510,AT2G33380,AT2G35930,AT2G36080,AT2G37040,AT2G37570,AT2G38390,AT2G38760,AT2G39770,AT2G41870,AT2G45660,AT2G46240,AT2G47180…
GO:BP	response to toxic substance	GO:0009636	0.000389843	3.40911	368	593	28	22936	AT1G17190,AT1G35720,AT1G54050,AT1G56650,AT1G59700,AT1G63440,AT1G67070,AT1G73260,AT2G29450,AT2G29490,AT2G30870,AT2G37130,AT2G38390,AT2G46240,AT2G47180,AT3G09270,AT3G20390,AT3G21770,AT3G61440,AT4G08770,AT4G29210,AT4G31870,AT5G05600,AT5G17220,AT5G42980,AT5G43940,AT5G47910,AT5G67480
GO:BP	flavonoid biosynthetic process	GO:0009813	0.000598607	3.22286	77	593	12	22936	AT1G56650,AT2G16720,AT2G38240,AT3G55970,AT4G14090,AT4G22880,AT5G05600,AT5G07990,AT5G17220,AT5G42800,AT5G46760,AT5G54060
GO:BP	cellular amino acid biosynthetic process	GO:0008652	0.000647881	3.1885	231	593	21	22936	AT1G14810,AT1G18500,AT1G64660,AT2G22910,AT3G06350,AT3G11470,AT3G20390,AT3G59760,AT3G61440,AT4G13430,AT4G14880,AT4G27070,AT4G29210,AT4G29840,AT4G35630,AT4G39980,AT5G05590,AT5G34930,AT5G46180,AT5G54810,AT5G56760
GO:BP	hormone metabolic process	GO:0042445	0.000666723	3.17605	292	593	24	22936	AT1G14120,AT1G18870,AT1G19640,AT1G30040,AT1G44350,AT2G06050,AT2G18750,AT2G20610,AT2G23560,AT2G28305,AT2G37040,AT3G02875,AT3G03990,AT3G25770,AT3G44300,AT3G44310,AT3G44970,AT3G45140,AT4G39950,AT5G07010,AT5G10300,AT5G54810,AT5G61780,AT5G67160
GO:BP	cellular response to acid chemical	GO:0071229	0.000989732	3.00448	598	593	37	22936	AT1G12820,AT1G17380,AT1G17550,AT1G24625,AT1G42540,AT1G56650,AT1G64660,AT1G72450,AT1G74950,AT2G17260,AT2G32400,AT2G32510,AT2G34600,AT2G38240,AT2G46510,AT3G02140,AT3G05120,AT3G15210,AT3G15356,AT3G17860,AT3G55970,AT4G01026,AT4G28910,AT4G37790,AT5G05440,AT5G05600,AT5G13220,AT5G13530,AT5G17490,AT5G20900,AT5G23580,AT5G46790,AT5G53060,AT5G54060,AT5G60300,AT5G63970,AT5G67300
GO:BP	response to oxidative stress	GO:0006979	0.00132417	2.87806	484	593	32	22936	AT1G35720,AT1G54050,AT1G56650,AT1G61120,AT1G73260,AT1G79600,AT2G06050,AT2G21640,AT2G22080,AT2G29450,AT2G37040,AT2G37130,AT2G38390,AT2G39770,AT2G46240,AT2G47180,AT3G08640,AT3G21770,AT3G30775,AT3G57520,AT4G08770,AT4G23100,AT4G31870,AT4G33630,AT4G34540,AT5G01820,AT5G44380,AT5G46180,AT5G54810,AT5G56550,AT5G61640,AT5G67480
GO:BP	glycosyl compound metabolic process	GO:1901657	0.00147581	2.83097	243	593	21	22936	AT1G05620,AT1G10700,AT1G16400,AT1G24100,AT1G24625,AT1G62540,AT1G74100,AT2G20610,AT2G25450,AT3G16410,AT3G25570,AT3G27190,AT3G60130,AT4G13430,AT4G23100,AT4G37400,AT4G37410,AT5G10300,AT5G28050,AT5G48850,AT5G54060
GO:BP	alpha-amino acid metabolic process	GO:1901605	0.0015761	2.80242	350	593	26	22936	AT1G14810,AT1G18500,AT1G64660,AT2G22910,AT2G37040,AT2G39020,AT2G39030,AT3G11470,AT3G20390,AT3G30775,AT3G59760,AT3G61440,AT4G13430,AT4G14880,AT4G27070,AT4G29210,AT4G29840,AT4G33150,AT4G35630,AT4G39950,AT5G05590,AT5G34930,AT5G36160,AT5G46180,AT5G54810,AT5G56760
GO:BP	cellular amino acid metabolic process	GO:0006520	0.00164859	2.78289	489	593	32	22936	AT1G14810,AT1G18500,AT1G64660,AT1G70980,AT2G20610,AT2G22910,AT2G37040,AT2G39020,AT2G39030,AT3G06350,AT3G11470,AT3G20390,AT3G30775,AT3G59760,AT3G61440,AT4G13430,AT4G14880,AT4G27070,AT4G29210,AT4G29840,AT4G33150,AT4G35630,AT4G39950,AT4G39980,AT5G05590,AT5G09300,AT5G34930,AT5G36160,AT5G46180,AT5G49450,AT5G54810,AT5G56760
GO:BP	toxin metabolic process	GO:0009404	0.00186384	2.72959	71	593	11	22936	AT1G17190,AT1G53580,AT1G59700,AT2G29450,AT2G29490,AT2G30870,AT3G09270,AT3G22890,AT4G23100,AT4G39950,AT5G17220
GO:BP	alpha-amino acid biosynthetic process	GO:1901607	0.00234553	2.62976	210	593	19	22936	AT1G14810,AT1G18500,AT1G64660,AT2G22910,AT3G11470,AT3G20390,AT3G59760,AT3G61440,AT4G13430,AT4G14880,AT4G27070,AT4G29210,AT4G29840,AT4G35630,AT5G05590,AT5G34930,AT5G46180,AT5G54810,AT5G56760
GO:BP	cellular response to oxygen-containing compound	GO:1901701	0.00256215	2.5914	804	593	44	22936	AT1G12820,AT1G17380,AT1G17550,AT1G24625,AT1G42540,AT1G56650,AT1G64660,AT1G65580,AT1G72450,AT1G74950,AT2G17260,AT2G32400,AT2G32510,AT2G34600,AT2G38240,AT2G46510,AT3G02140,AT3G03990,AT3G05120,AT3G15210,AT3G15356,AT3G17860,AT3G55970,AT4G01026,AT4G28910,AT4G33630,AT4G37790,AT4G38740,AT5G05440,AT5G05600,AT5G08130,AT5G13220,AT5G13530,AT5G17490,AT5G20900,AT5G23580,AT5G43940,AT5G46790,AT5G49450,AT5G53060…
GO:BP	inorganic ion transmembrane transport	GO:0098660	0.00263949	2.57848	476	593	31	22936	AT1G26730,AT1G31120,AT1G35720,AT1G42540,AT1G52710,AT1G69870,AT1G70300,AT1G75220,AT2G03240,AT2G04032,AT2G17260,AT2G23150,AT2G26690,AT2G32400,AT3G27170,AT3G51895,AT3G53960,AT3G58730,AT4G13800,AT4G27870,AT4G36670,AT5G07320,AT5G11800,AT5G13550,AT5G24290,AT5G49890,AT5G58690,AT5G58700,AT5G62000,AT5G64560,AT5G66650
GO:BP	response to drug	GO:0042493	0.00283991	2.5467	651	593	38	22936	AT1G06180,AT1G11670,AT1G20160,AT1G23730,AT1G54050,AT1G61120,AT1G61890,AT1G67070,AT1G73260,AT1G74430,AT1G80300,AT2G04080,AT2G06050,AT2G16720,AT2G29940,AT2G33380,AT2G34600,AT2G35930,AT2G36830,AT2G39770,AT2G46240,AT2G47180,AT3G15210,AT3G15356,AT3G23550,AT3G50260,AT4G15230,AT4G21903,AT4G23100,AT4G33630,AT5G01500,AT5G07320,AT5G17490,AT5G52050,AT5G59780,AT5G60300,AT5G67300,AT5G67480
GO:BP	cellular response to chemical stimulus	GO:0070887	0.00290985	2.53613	1512	593	69	22936	AT1G12820,AT1G17380,AT1G17550,AT1G21410,AT1G24625,AT1G35720,AT1G42540,AT1G50640,AT1G56150,AT1G56650,AT1G64660,AT1G65580,AT1G72450,AT1G74950,AT1G75950,AT1G76560,AT1G78080,AT2G17260,AT2G22200,AT2G23340,AT2G25490,AT2G32400,AT2G32510,AT2G34600,AT2G37130,AT2G38240,AT2G38390,AT2G46310,AT2G46510,AT3G02140,AT3G03990,AT3G05120,AT3G15210,AT3G15356,AT3G17860,AT3G21770,AT3G50260,AT3G51670,AT3G55970,AT4G01026…
GO:BP	secondary metabolite biosynthetic process	GO:0044550	0.00352059	2.45338	177	593	17	22936	AT1G15950,AT1G16400,AT1G24100,AT1G62540,AT1G74100,AT2G20610,AT2G25450,AT2G37040,AT3G22890,AT3G27190,AT4G13430,AT4G22880,AT4G23100,AT4G23690,AT4G39950,AT5G04330,AT5G48850
GO:BP	hormone-mediated signaling pathway	GO:0009755	0.00353187	2.452	922	593	48	22936	AT1G12820,AT1G17380,AT1G17550,AT1G21410,AT1G24625,AT1G42540,AT1G50640,AT1G56150,AT1G56650,AT1G72450,AT1G74950,AT1G75950,AT1G78080,AT2G22200,AT2G23340,AT2G25490,AT2G32510,AT2G34600,AT2G38240,AT2G46310,AT2G46510,AT3G02140,AT3G05120,AT3G15210,AT3G15356,AT3G17860,AT3G50260,AT3G55970,AT4G01026,AT4G28910,AT4G32800,AT4G37790,AT4G38740,AT4G39780,AT5G05440,AT5G05600,AT5G08130,AT5G13220,AT5G13530,AT5G17490…
GO:BP	ion transmembrane transport	GO:0034220	0.00612262	2.21306	673	593	38	22936	AT1G08230,AT1G10090,AT1G26730,AT1G31120,AT1G35720,AT1G42540,AT1G52710,AT1G69870,AT1G70300,AT1G75220,AT2G03240,AT2G04032,AT2G17260,AT2G23150,AT2G26690,AT2G32400,AT2G36590,AT3G01280,AT3G27170,AT3G51895,AT3G53960,AT3G58730,AT4G13800,AT4G27870,AT4G36670,AT5G07320,AT5G11800,AT5G13550,AT5G15240,AT5G23810,AT5G24290,AT5G49890,AT5G58690,AT5G58700,AT5G62000,AT5G63850,AT5G64560,AT5G66650
GO:BP	flavonoid metabolic process	GO:0009812	0.00651568	2.18604	96	593	12	22936	AT1G56650,AT2G16720,AT2G38240,AT3G55970,AT4G14090,AT4G22880,AT5G05600,AT5G07990,AT5G17220,AT5G42800,AT5G46760,AT5G54060
GO:BP	cellular response to endogenous stimulus	GO:0071495	0.00668359	2.17499	1084	593	53	22936	AT1G12820,AT1G17380,AT1G17550,AT1G21410,AT1G24625,AT1G42540,AT1G50640,AT1G56150,AT1G56650,AT1G72450,AT1G74950,AT1G75950,AT1G78080,AT2G17260,AT2G22200,AT2G23340,AT2G25490,AT2G32400,AT2G32510,AT2G34600,AT2G38240,AT2G46310,AT2G46510,AT3G02140,AT3G03990,AT3G05120,AT3G15210,AT3G15356,AT3G17860,AT3G50260,AT3G51670,AT3G55970,AT4G01026,AT4G28910,AT4G32800,AT4G37790,AT4G38740,AT4G39780,AT5G05440,AT5G05600…
GO:BP	indoleacetic acid biosynthetic process	GO:0009684	0.00730136	2.1366	12	593	5	22936	AT2G20610,AT3G44300,AT3G44310,AT4G39950,AT5G54810
GO:BP	response to osmotic stress	GO:0006970	0.00827885	2.08203	682	593	38	22936	AT1G06180,AT1G35720,AT1G50460,AT1G53580,AT1G54050,AT1G56650,AT1G69310,AT1G72180,AT1G73260,AT1G78080,AT2G16720,AT2G32510,AT2G33380,AT2G37570,AT2G38390,AT2G38760,AT2G39770,AT2G41870,AT2G47180,AT3G02140,AT3G05700,AT3G16690,AT3G60130,AT4G16260,AT5G01820,AT5G03630,AT5G14950,AT5G17490,AT5G39730,AT5G46180,AT5G47910,AT5G49450,AT5G53060,AT5G54810,AT5G57630,AT5G61780,AT5G67300,AT5G67480
GO:BP	response to metal ion	GO:0010038	0.0104519	1.9808	485	593	30	22936	AT1G07590,AT1G35720,AT1G63440,AT1G67070,AT1G75950,AT2G23150,AT2G30870,AT2G45290,AT3G02570,AT3G09270,AT3G16450,AT3G20390,AT3G22890,AT3G44300,AT3G48000,AT3G53620,AT4G01850,AT4G13430,AT4G14880,AT4G23100,AT4G38740,AT5G01040,AT5G03630,AT5G12170,AT5G24380,AT5G56550,AT5G59780,AT5G61780,AT5G65140,AT5G67300
GO:BP	defense response	GO:0006952	0.0111836	1.95142	1514	593	67	22936	AT1G12820,AT1G17380,AT1G17750,AT1G18870,AT1G20160,AT1G24100,AT1G42540,AT1G44350,AT1G50640,AT1G53570,AT1G61560,AT1G72450,AT1G73080,AT1G73260,AT1G74100,AT1G74950,AT2G18730,AT2G18950,AT2G23150,AT2G23560,AT2G27500,AT2G33380,AT2G34600,AT2G35930,AT2G37130,AT2G39030,AT2G39770,AT2G43510,AT2G43520,AT2G46240,AT3G01280,AT3G06550,AT3G15210,AT3G15356,AT3G17860,AT3G23550,AT3G23820,AT3G27960,AT3G30775,AT3G44880…
GO:BP	cellular response to hormone stimulus	GO:0032870	0.0113732	1.94412	1048	593	51	22936	AT1G12820,AT1G17380,AT1G17550,AT1G21410,AT1G24625,AT1G42540,AT1G50640,AT1G56150,AT1G56650,AT1G72450,AT1G74950,AT1G75950,AT1G78080,AT2G22200,AT2G23340,AT2G25490,AT2G32510,AT2G34600,AT2G38240,AT2G46310,AT2G46510,AT3G02140,AT3G03990,AT3G05120,AT3G15210,AT3G15356,AT3G17860,AT3G50260,AT3G51670,AT3G55970,AT4G01026,AT4G28910,AT4G32800,AT4G37790,AT4G38740,AT4G39780,AT5G05440,AT5G05600,AT5G08130,AT5G13220…
GO:BP	transport	GO:0006810	0.0114529	1.94108	2736	593	106	22936	AT1G08230,AT1G10090,AT1G11670,AT1G26730,AT1G27940,AT1G31120,AT1G31830,AT1G35720,AT1G42540,AT1G43650,AT1G48440,AT1G52280,AT1G52380,AT1G52710,AT1G54030,AT1G58200,AT1G61890,AT1G63440,AT1G67300,AT1G69870,AT1G70300,AT1G71960,AT1G72180,AT1G72470,AT1G75220,AT1G80300,AT2G03240,AT2G04032,AT2G04080,AT2G07718,AT2G17260,AT2G18950,AT2G23150,AT2G26690,AT2G29940,AT2G31680,AT2G32400,AT2G36380,AT2G36590,AT2G36830…
GO:BP	indoleacetic acid metabolic process	GO:0009683	0.0116122	1.93508	13	593	5	22936	AT2G20610,AT3G44300,AT3G44310,AT4G39950,AT5G54810
GO:BP	catabolic process	GO:0009056	0.0132625	1.87738	1888	593	79	22936	AT1G01710,AT1G05620,AT1G06800,AT1G09850,AT1G12820,AT1G14120,AT1G17190,AT1G18720,AT1G21410,AT1G28580,AT1G28610,AT1G30040,AT1G30120,AT1G50460,AT1G51440,AT1G54000,AT1G54020,AT1G59700,AT1G64660,AT1G65430,AT1G65580,AT1G75950,AT1G77000,AT1G77440,AT2G03980,AT2G22780,AT2G25490,AT2G29450,AT2G29490,AT2G30870,AT2G37040,AT2G37130,AT2G38390,AT2G43020,AT2G46240,AT3G03520,AT3G06500,AT3G09270,AT3G16410,AT3G20390…
GO:BP	response to cadmium ion	GO:0046686	0.0137212	1.86261	348	593	24	22936	AT1G07590,AT1G35720,AT1G67070,AT1G75950,AT2G30870,AT2G45290,AT3G02570,AT3G09270,AT3G20390,AT3G22890,AT3G44300,AT3G48000,AT3G53620,AT4G13430,AT4G14880,AT4G23100,AT4G38740,AT5G03630,AT5G12170,AT5G56550,AT5G59780,AT5G61780,AT5G65140,AT5G67300
GO:BP	jasmonic acid metabolic process	GO:0009694	0.0140113	1.85352	44	593	8	22936	AT1G19640,AT1G44350,AT2G06050,AT2G23560,AT3G25770,AT3G45140,AT5G07010,AT5G10300
GO:BP	regulation of hormone levels	GO:0010817	0.0157734	1.80207	398	593	26	22936	AT1G14120,AT1G18870,AT1G19640,AT1G30040,AT1G44350,AT2G06050,AT2G18750,AT2G20610,AT2G23560,AT2G28305,AT2G37040,AT3G02875,AT3G03990,AT3G25770,AT3G44300,AT3G44310,AT3G44970,AT3G45140,AT3G51670,AT4G39950,AT5G07010,AT5G10300,AT5G54810,AT5G56750,AT5G61780,AT5G67160
GO:BP	organic substance biosynthetic process	GO:1901576	0.0186838	1.72853	5533	593	187	22936	AT1G01260,AT1G06180,AT1G10700,AT1G14810,AT1G15570,AT1G15950,AT1G16400,AT1G18500,AT1G18870,AT1G19640,AT1G23870,AT1G24100,AT1G24625,AT1G28050,AT1G28960,AT1G30040,AT1G30120,AT1G32900,AT1G50640,AT1G52710,AT1G52880,AT1G52890,AT1G53320,AT1G54570,AT1G55020,AT1G56650,AT1G61120,AT1G62540,AT1G63000,AT1G63440,AT1G64660,AT1G67070,AT1G69010,AT1G69310,AT1G70290,AT1G70980,AT1G71080,AT1G73080,AT1G74100,AT1G74430…
GO:BP	localization	GO:0051179	0.0189534	1.72231	2998	593	113	22936	AT1G08230,AT1G10090,AT1G11670,AT1G24100,AT1G26730,AT1G27940,AT1G31120,AT1G31830,AT1G35720,AT1G42540,AT1G43650,AT1G48440,AT1G52280,AT1G52380,AT1G52710,AT1G53320,AT1G54030,AT1G58200,AT1G61890,AT1G63440,AT1G67300,AT1G69870,AT1G70300,AT1G71960,AT1G72180,AT1G72470,AT1G75220,AT1G80300,AT2G03240,AT2G04032,AT2G04080,AT2G07718,AT2G17260,AT2G18950,AT2G23150,AT2G26690,AT2G29940,AT2G31680,AT2G32400,AT2G36380…
GO:BP	cellular response to organic substance	GO:0071310	0.0200576	1.69772	1186	593	55	22936	AT1G12820,AT1G17380,AT1G17550,AT1G21410,AT1G24625,AT1G42540,AT1G50640,AT1G56150,AT1G56650,AT1G65580,AT1G72450,AT1G74950,AT1G75950,AT1G78080,AT2G17260,AT2G22200,AT2G23340,AT2G25490,AT2G32400,AT2G32510,AT2G34600,AT2G38240,AT2G46310,AT2G46510,AT3G02140,AT3G03990,AT3G05120,AT3G15210,AT3G15356,AT3G17860,AT3G50260,AT3G51670,AT3G55970,AT4G01026,AT4G28910,AT4G32800,AT4G37790,AT4G38740,AT4G39780,AT5G05440…
GO:BP	glucosinolate biosynthetic process	GO:0019761	0.0209203	1.67943	60	593	9	22936	AT1G16400,AT1G24100,AT1G62540,AT1G74100,AT2G20610,AT2G25450,AT4G13430,AT4G23100,AT5G48850
GO:BP	S-glycoside biosynthetic process	GO:0016144	0.0209203	1.67943	60	593	9	22936	AT1G16400,AT1G24100,AT1G62540,AT1G74100,AT2G20610,AT2G25450,AT4G13430,AT4G23100,AT5G48850
GO:BP	glycosinolate biosynthetic process	GO:0019758	0.0209203	1.67943	60	593	9	22936	AT1G16400,AT1G24100,AT1G62540,AT1G74100,AT2G20610,AT2G25450,AT4G13430,AT4G23100,AT5G48850
GO:BP	response to water deprivation	GO:0009414	0.0212102	1.67346	381	593	25	22936	AT1G35720,AT1G52890,AT1G64660,AT1G69310,AT1G73330,AT1G78080,AT1G79600,AT2G30870,AT2G33380,AT2G35930,AT2G37040,AT2G38760,AT2G41870,AT2G47180,AT3G05700,AT3G23920,AT3G30775,AT4G00430,AT4G03260,AT4G37790,AT4G39950,AT5G01820,AT5G46180,AT5G52050,AT5G67300
GO:BP	establishment of localization	GO:0051234	0.0215364	1.66683	2777	593	106	22936	AT1G08230,AT1G10090,AT1G11670,AT1G26730,AT1G27940,AT1G31120,AT1G31830,AT1G35720,AT1G42540,AT1G43650,AT1G48440,AT1G52280,AT1G52380,AT1G52710,AT1G54030,AT1G58200,AT1G61890,AT1G63440,AT1G67300,AT1G69870,AT1G70300,AT1G71960,AT1G72180,AT1G72470,AT1G75220,AT1G80300,AT2G03240,AT2G04032,AT2G04080,AT2G07718,AT2G17260,AT2G18950,AT2G23150,AT2G26690,AT2G29940,AT2G31680,AT2G32400,AT2G36380,AT2G36590,AT2G36830…
GO:BP	biosynthetic process	GO:0009058	0.0223507	1.65071	5691	593	191	22936	AT1G01260,AT1G06180,AT1G10500,AT1G10700,AT1G14810,AT1G15570,AT1G15950,AT1G16400,AT1G18500,AT1G18870,AT1G19640,AT1G23870,AT1G24100,AT1G24625,AT1G28050,AT1G28960,AT1G30040,AT1G30120,AT1G32900,AT1G50640,AT1G52710,AT1G52880,AT1G52890,AT1G53320,AT1G54570,AT1G55020,AT1G56650,AT1G61120,AT1G62540,AT1G63000,AT1G63440,AT1G64660,AT1G67070,AT1G69010,AT1G69310,AT1G70290,AT1G70980,AT1G71080,AT1G73080,AT1G74100…
GO:BP	cation transport	GO:0006812	0.0228295	1.6415	608	593	34	22936	AT1G31120,AT1G35720,AT1G42540,AT1G52710,AT1G63440,AT1G69870,AT1G70300,AT1G75220,AT2G04032,AT2G07718,AT2G17260,AT2G23150,AT2G26690,AT2G32400,AT2G36590,AT3G27170,AT3G53960,AT3G58730,AT4G13800,AT4G27870,AT4G35060,AT4G36670,AT5G02600,AT5G07320,AT5G11800,AT5G24290,AT5G24380,AT5G27690,AT5G43745,AT5G58690,AT5G58700,AT5G62000,AT5G64560,AT5G66650
GO:BP	organic hydroxy compound biosynthetic process	GO:1901617	0.0277073	1.55741	228	593	18	22936	AT1G18870,AT1G76090,AT2G16720,AT2G18750,AT2G18950,AT2G33380,AT3G02580,AT3G44970,AT4G12110,AT4G22880,AT4G23690,AT5G16760,AT5G17220,AT5G24155,AT5G42810,AT5G58690,AT5G58700,AT5G67160
GO:BP	response to water	GO:0009415	0.0299236	1.52399	389	593	25	22936	AT1G35720,AT1G52890,AT1G64660,AT1G69310,AT1G73330,AT1G78080,AT1G79600,AT2G30870,AT2G33380,AT2G35930,AT2G37040,AT2G38760,AT2G41870,AT2G47180,AT3G05700,AT3G23920,AT3G30775,AT4G00430,AT4G03260,AT4G37790,AT4G39950,AT5G01820,AT5G46180,AT5G52050,AT5G67300
GO:BP	carbohydrate biosynthetic process	GO:0016051	0.0354507	1.45037	369	593	24	22936	AT1G23870,AT1G32900,AT1G67070,AT1G70290,AT1G76560,AT2G25450,AT2G39770,AT2G45290,AT3G02140,AT3G03050,AT3G05120,AT3G06550,AT3G23820,AT3G27190,AT3G57520,AT4G02130,AT4G24010,AT4G26850,AT5G16910,AT5G39790,AT5G48850,AT5G63370,AT5G65140,AT5G67210
GO:BP	glucosinolate metabolic process	GO:0019760	0.0494244	1.30606	155	593	14	22936	AT1G16400,AT1G24100,AT1G24625,AT1G62540,AT1G74100,AT2G20610,AT2G25450,AT3G16410,AT3G60130,AT4G13430,AT4G23100,AT4G37400,AT4G37410,AT5G48850
GO:BP	S-glycoside metabolic process	GO:0016143	0.0494244	1.30606	155	593	14	22936	AT1G16400,AT1G24100,AT1G24625,AT1G62540,AT1G74100,AT2G20610,AT2G25450,AT3G16410,AT3G60130,AT4G13430,AT4G23100,AT4G37400,AT4G37410,AT5G48850
GO:BP	glycosinolate metabolic process	GO:0019757	0.0494244	1.30606	155	593	14	22936	AT1G16400,AT1G24100,AT1G24625,AT1G62540,AT1G74100,AT2G20610,AT2G25450,AT3G16410,AT3G60130,AT4G13430,AT4G23100,AT4G37400,AT4G37410,AT5G48850

## Sheet: SA↓
source	term_name	term_id	adjusted_p_value	negative_log10_of_adjusted_p_value	term_size	query_size	intersection_size	effective_domain_size	intersections
GO:BP	photosynthesis	GO:0015979	5.12754e-28	27.2901	275	616	54	22936	AT1G03600,AT1G06680,AT1G18730,AT1G20020,AT1G29930,AT1G30380,AT1G43670,AT1G44575,AT1G45474,AT1G52230,AT1G54780,AT1G61520,AT1G67740,AT1G68830,AT1G73060,AT1G75690,AT1G79040,AT2G05620,AT2G20260,AT2G30570,AT2G34860,AT3G08940,AT3G15095,AT3G21055,AT3G21200,AT3G27690,AT3G27925,AT3G50820,AT3G54890,AT3G61470,AT3G62410,AT3G63540,AT4G02770,AT4G05180,AT4G09650,AT4G10340,AT4G22890,AT4G33520,AT4G35250,AT5G02120…
GO:BP	photosynthesis, light reaction	GO:0019684	3.1271e-23	22.5049	142	616	37	22936	AT1G03600,AT1G06680,AT1G18730,AT1G29930,AT1G45474,AT1G54780,AT1G61520,AT1G67740,AT1G68830,AT1G73060,AT1G75690,AT1G79040,AT2G05620,AT2G30570,AT2G34860,AT3G08940,AT3G15095,AT3G21200,AT3G27690,AT3G27925,AT3G50820,AT3G54890,AT3G61470,AT4G05180,AT4G09650,AT4G10340,AT4G22890,AT4G33520,AT4G35250,AT5G59400,AT5G66570,ATCG00270,ATCG00300,ATCG00420,ATCG00730,ATCG01100,ATCG01110
GO:BP	generation of precursor metabolites and energy	GO:0006091	6.876e-17	16.1627	546	616	59	22936	AT1G03600,AT1G06680,AT1G10960,AT1G18730,AT1G20340,AT1G29930,AT1G45474,AT1G48030,AT1G54780,AT1G61520,AT1G67740,AT1G68830,AT1G73060,AT1G75690,AT1G76100,AT1G78040,AT1G79040,AT2G05620,AT2G30570,AT2G34860,AT2G36390,AT2G40840,AT2G43400,AT2G47880,AT3G08940,AT3G15095,AT3G16950,AT3G21200,AT3G27220,AT3G27690,AT3G27925,AT3G29320,AT3G46970,AT3G50820,AT3G54890,AT3G61470,AT3G62950,AT4G05180,AT4G09650,AT4G10340…
GO:BP	photosynthesis, light harvesting	GO:0009765	2.36448e-07	6.62626	39	616	12	22936	AT1G03600,AT1G29930,AT1G45474,AT1G54780,AT1G61520,AT1G75690,AT3G08940,AT3G27690,AT3G27925,AT3G54890,AT3G61470,AT4G10340
GO:BP	oxidation-reduction process	GO:0055114	5.77388e-07	6.23853	1851	616	95	22936	AT1G04350,AT1G06690,AT1G10960,AT1G12550,AT1G14290,AT1G18730,AT1G20020,AT1G20340,AT1G21350,AT1G23740,AT1G23800,AT1G31230,AT1G43560,AT1G44170,AT1G48030,AT1G50480,AT1G55510,AT1G56000,AT1G60710,AT1G67740,AT1G68540,AT1G76100,AT2G05620,AT2G23180,AT2G24580,AT2G24820,AT2G26710,AT2G28190,AT2G29360,AT2G36390,AT2G39800,AT2G40840,AT2G43400,AT2G47880,AT3G03980,AT3G10570,AT3G13450,AT3G14650,AT3G16950,AT3G17070…
GO:BP	photosynthetic electron transport chain	GO:0009767	2.55724e-06	5.59223	57	616	13	22936	AT1G18730,AT1G67740,AT2G05620,AT3G21200,AT3G50820,AT4G05180,AT4G09650,AT4G22890,AT4G33520,AT5G59400,AT5G66570,ATCG00270,ATCG00730
GO:BP	protein-chromophore linkage	GO:0018298	2.59614e-06	5.58567	47	616	12	22936	AT1G29930,AT1G45474,AT1G61520,AT3G08940,AT3G27690,AT3G54890,AT3G61470,AT4G10340,AT5G02120,AT5G58140,ATCG00270,ATCG00350
GO:BP	response to high light intensity	GO:0009644	2.82603e-05	4.54882	81	616	14	22936	AT1G45474,AT1G61520,AT1G67740,AT2G05620,AT2G22240,AT2G42540,AT3G27690,AT3G50820,AT3G54890,AT3G61470,AT4G32770,AT5G02120,AT5G07690,AT5G66570
GO:BP	electron transport chain	GO:0022900	6.05741e-05	4.21771	266	616	25	22936	AT1G10960,AT1G18730,AT1G20340,AT1G48030,AT1G67740,AT1G76100,AT2G05620,AT2G43400,AT2G47880,AT3G16950,AT3G21200,AT3G50820,AT3G62950,AT4G05180,AT4G09650,AT4G22890,AT4G33520,AT5G58530,AT5G59400,AT5G66570,ATCG00270,ATCG00350,ATCG00730,ATCG01050,ATMG01360
GO:BP	response to light intensity	GO:0009642	8.11045e-05	4.09096	163	616	19	22936	AT1G03600,AT1G45474,AT1G61520,AT1G67740,AT1G68830,AT2G05620,AT2G22240,AT2G28190,AT2G42540,AT2G43400,AT3G13450,AT3G27690,AT3G50820,AT3G54890,AT3G61470,AT4G32770,AT5G02120,AT5G07690,AT5G66570
GO:BP	photosystem II assembly	GO:0010207	8.22558e-05	4.08483	23	616	8	22936	AT1G03600,AT1G73060,AT1G79040,AT3G15095,AT3G50820,AT4G10340,AT4G35250,AT5G66570
GO:BP	photosynthesis, light harvesting in photosystem I	GO:0009768	8.22558e-05	4.08483	23	616	8	22936	AT1G29930,AT1G45474,AT1G61520,AT3G08940,AT3G27690,AT3G54890,AT3G61470,AT4G10340
GO:BP	starch metabolic process	GO:0005982	0.00169882	2.76985	68	616	11	22936	AT1G10760,AT1G43670,AT2G36390,AT2G40840,AT3G16000,AT4G17090,AT4G32190,AT5G04360,AT5G24300,AT5G63470,AT5G64860
GO:BP	polysaccharide metabolic process	GO:0005976	0.00240247	2.61934	503	616	33	22936	AT1G10760,AT1G13250,AT1G43670,AT1G51630,AT1G53840,AT1G64390,AT1G71990,AT2G33570,AT2G34300,AT2G36390,AT2G39750,AT2G40280,AT2G40840,AT3G09540,AT3G16000,AT3G21190,AT3G23730,AT3G29320,AT3G46970,AT3G62660,AT4G17090,AT4G23990,AT4G32190,AT4G32410,AT4G39350,AT5G04360,AT5G09730,AT5G19730,AT5G24300,AT5G63470,AT5G64860,AT5G65590,AT5G65730
GO:BP	response to light stimulus	GO:0009416	0.00283624	2.54726	752	616	43	22936	AT1G01120,AT1G03600,AT1G14290,AT1G29930,AT1G43560,AT1G44575,AT1G45474,AT1G61520,AT1G67740,AT1G68830,AT1G74730,AT2G05620,AT2G22240,AT2G28190,AT2G36390,AT2G42540,AT2G42870,AT2G43400,AT3G08940,AT3G13450,AT3G27690,AT3G48590,AT3G50820,AT3G54890,AT3G55120,AT3G60530,AT3G61470,AT3G62410,AT4G10340,AT4G27430,AT4G32770,AT4G32890,AT4G37930,AT5G01410,AT5G01510,AT5G02120,AT5G07690,AT5G25220,AT5G28490,AT5G58140…
GO:BP	starch catabolic process	GO:0005983	0.00477966	2.3206	18	616	6	22936	AT1G10760,AT1G43670,AT2G40840,AT4G17090,AT5G04360,AT5G64860
GO:BP	response to radiation	GO:0009314	0.00565576	2.24751	773	616	43	22936	AT1G01120,AT1G03600,AT1G14290,AT1G29930,AT1G43560,AT1G44575,AT1G45474,AT1G61520,AT1G67740,AT1G68830,AT1G74730,AT2G05620,AT2G22240,AT2G28190,AT2G36390,AT2G42540,AT2G42870,AT2G43400,AT3G08940,AT3G13450,AT3G27690,AT3G48590,AT3G50820,AT3G54890,AT3G55120,AT3G60530,AT3G61470,AT3G62410,AT4G10340,AT4G27430,AT4G32770,AT4G32890,AT4G37930,AT5G01410,AT5G01510,AT5G02120,AT5G07690,AT5G25220,AT5G28490,AT5G58140…
GO:BP	methionine biosynthetic process	GO:0009086	0.0107233	1.96967	30	616	7	22936	AT1G31230,AT2G05830,AT2G17265,AT3G01120,AT3G03780,AT5G43850,AT5G53850
GO:BP	cellular polysaccharide catabolic process	GO:0044247	0.0114837	1.93992	54	616	9	22936	AT1G10760,AT1G43670,AT1G64390,AT2G40840,AT3G29320,AT3G46970,AT4G17090,AT5G04360,AT5G64860
GO:BP	cellular polysaccharide metabolic process	GO:0044264	0.0120992	1.91724	311	616	23	22936	AT1G10760,AT1G43670,AT1G51630,AT1G64390,AT1G71990,AT2G36390,AT2G40840,AT3G16000,AT3G21190,AT3G23730,AT3G29320,AT3G46970,AT4G17090,AT4G23990,AT4G32190,AT4G32410,AT4G39350,AT5G04360,AT5G09730,AT5G24300,AT5G63470,AT5G64860,AT5G65730
GO:BP	glucan catabolic process	GO:0009251	0.0134067	1.87268	55	616	9	22936	AT1G10760,AT1G43670,AT1G64390,AT2G40840,AT3G29320,AT3G46970,AT4G17090,AT5G04360,AT5G64860
GO:BP	cellular glucan metabolic process	GO:0006073	0.0138515	1.8585	229	616	19	22936	AT1G10760,AT1G43670,AT1G64390,AT2G36390,AT2G40840,AT3G16000,AT3G23730,AT3G29320,AT3G46970,AT4G17090,AT4G23990,AT4G32190,AT4G32410,AT4G39350,AT5G04360,AT5G24300,AT5G63470,AT5G64860,AT5G65730
GO:BP	plastid membrane organization	GO:0009668	0.0155973	1.80695	56	616	9	22936	AT1G03160,AT1G44575,AT1G56200,AT1G74730,AT2G01110,AT2G28800,AT2G34860,AT2G42540,AT5G19540
GO:BP	photosystem II stabilization	GO:0042549	0.0156559	1.80532	7	616	4	22936	AT2G30570,AT3G50820,AT5G66570,ATCG00300
GO:BP	regulation of generation of precursor metabolites and energy	GO:0043467	0.0169214	1.77156	32	616	7	22936	AT1G67740,AT1G68830,AT2G30570,AT3G50820,AT4G38680,AT5G66570,ATCG00300
GO:BP	glucan metabolic process	GO:0044042	0.0199047	1.70104	235	616	19	22936	AT1G10760,AT1G43670,AT1G64390,AT2G36390,AT2G40840,AT3G16000,AT3G23730,AT3G29320,AT3G46970,AT4G17090,AT4G23990,AT4G32190,AT4G32410,AT4G39350,AT5G04360,AT5G24300,AT5G63470,AT5G64860,AT5G65730
GO:BP	methionine metabolic process	GO:0006555	0.0209826	1.67814	33	616	7	22936	AT1G31230,AT2G05830,AT2G17265,AT3G01120,AT3G03780,AT5G43850,AT5G53850
GO:BP	thylakoid membrane organization	GO:0010027	0.0408889	1.3884	49	616	8	22936	AT1G03160,AT1G44575,AT1G56200,AT1G74730,AT2G01110,AT2G28800,AT2G34860,AT5G19540
GO:BP	branched-chain amino acid metabolic process	GO:0009081	0.0475434	1.32291	50	616	8	22936	AT1G03090,AT1G55510,AT1G74040,AT2G43400,AT3G10050,AT3G13450,AT3G49680,AT4G34030
GO:BP	regulation of photosynthesis, light reaction	GO:0042548	0.0493549	1.30667	26	616	6	22936	AT1G67740,AT1G68830,AT2G30570,AT3G50820,AT5G66570,ATCG00300

## Sheet: JA↓
source	term_name	term_id	adjusted_p_value	negative_log10_of_adjusted_p_value	term_size	query_size	intersection_size	effective_domain_size	intersections
GO:BP	cellular nitrogen compound metabolic process	GO:0034641	2.67527e-87	86.5726	5798	3392	1347	22936	AT1G01100,AT1G01210,AT1G01220,AT1G02220,AT1G02740,AT1G02780,AT1G03190,AT1G03330,AT1G03360,AT1G03475,AT1G03530,AT1G04170,AT1G04270,AT1G04480,AT1G04510,AT1G04550,AT1G05055,AT1G05690,AT1G05750,AT1G05830,AT1G06160,AT1G06220,AT1G06670,AT1G06720,AT1G06760,AT1G06790,AT1G06850,AT1G07090,AT1G07210,AT1G07530,AT1G07705,AT1G07780,AT1G07830,AT1G07840,AT1G07910,AT1G07920,AT1G07930,AT1G07940,AT1G07950,AT1G08030…
GO:BP	gene expression	GO:0010467	2.8211e-85	84.5496	4329	3392	1083	22936	AT1G01100,AT1G01210,AT1G02220,AT1G02740,AT1G02780,AT1G03150,AT1G03190,AT1G03330,AT1G03360,AT1G04170,AT1G04270,AT1G04480,AT1G04510,AT1G04550,AT1G04640,AT1G05055,AT1G05460,AT1G05690,AT1G05830,AT1G06160,AT1G06220,AT1G06720,AT1G06760,AT1G06790,AT1G06850,AT1G07090,AT1G07210,AT1G07530,AT1G07705,AT1G07830,AT1G07840,AT1G07910,AT1G07920,AT1G07930,AT1G07940,AT1G07950,AT1G08030,AT1G08360,AT1G08465,AT1G08620…
GO:BP	translation	GO:0006412	8.24216e-81	80.084	820	3392	346	22936	AT1G01100,AT1G02780,AT1G04170,AT1G04270,AT1G04480,AT1G06220,AT1G07210,AT1G07705,AT1G07830,AT1G07910,AT1G07920,AT1G07930,AT1G07940,AT1G08360,AT1G09150,AT1G09570,AT1G09590,AT1G09620,AT1G09640,AT1G09690,AT1G10840,AT1G14320,AT1G14610,AT1G15250,AT1G15810,AT1G15930,AT1G16740,AT1G17470,AT1G18070,AT1G18080,AT1G18540,AT1G21160,AT1G22140,AT1G22780,AT1G26740,AT1G26880,AT1G26910,AT1G27400,AT1G28350,AT1G29550…
GO:BP	peptide biosynthetic process	GO:0043043	4.05453e-80	79.3921	824	3392	346	22936	AT1G01100,AT1G02780,AT1G04170,AT1G04270,AT1G04480,AT1G06220,AT1G07210,AT1G07705,AT1G07830,AT1G07910,AT1G07920,AT1G07930,AT1G07940,AT1G08360,AT1G09150,AT1G09570,AT1G09590,AT1G09620,AT1G09640,AT1G09690,AT1G10840,AT1G14320,AT1G14610,AT1G15250,AT1G15810,AT1G15930,AT1G16740,AT1G17470,AT1G18070,AT1G18080,AT1G18540,AT1G21160,AT1G22140,AT1G22780,AT1G26740,AT1G26880,AT1G26910,AT1G27400,AT1G28350,AT1G29550…
GO:BP	amide biosynthetic process	GO:0043604	5.90244e-78	77.229	899	3392	362	22936	AT1G01100,AT1G02780,AT1G04170,AT1G04270,AT1G04480,AT1G06220,AT1G07210,AT1G07705,AT1G07830,AT1G07910,AT1G07920,AT1G07930,AT1G07940,AT1G08360,AT1G09150,AT1G09570,AT1G09590,AT1G09620,AT1G09640,AT1G09690,AT1G10670,AT1G10840,AT1G13580,AT1G14320,AT1G14610,AT1G15250,AT1G15810,AT1G15930,AT1G16740,AT1G17470,AT1G18070,AT1G18080,AT1G18540,AT1G21160,AT1G22140,AT1G22780,AT1G26740,AT1G26880,AT1G26910,AT1G27400…
GO:BP	ribonucleoprotein complex biogenesis	GO:0022613	7.04775e-74	73.1519	485	3392	243	22936	AT1G03360,AT1G03530,AT1G04170,AT1G04270,AT1G04510,AT1G06720,AT1G07840,AT1G08360,AT1G09150,AT1G10490,AT1G10840,AT1G11240,AT1G12650,AT1G13160,AT1G14320,AT1G15420,AT1G15440,AT1G16280,AT1G16740,AT1G17690,AT1G18080,AT1G18540,AT1G18850,AT1G20580,AT1G20960,AT1G21190,AT1G22270,AT1G25260,AT1G26880,AT1G26910,AT1G29320,AT1G30240,AT1G30960,AT1G31660,AT1G31970,AT1G34570,AT1G41880,AT1G43170,AT1G48630,AT1G48830…
GO:BP	peptide metabolic process	GO:0006518	9.74128e-71	70.0114	898	3392	350	22936	AT1G01100,AT1G02780,AT1G04170,AT1G04270,AT1G04480,AT1G06220,AT1G07210,AT1G07705,AT1G07830,AT1G07910,AT1G07920,AT1G07930,AT1G07940,AT1G08360,AT1G09150,AT1G09570,AT1G09590,AT1G09620,AT1G09640,AT1G09690,AT1G10840,AT1G14320,AT1G14610,AT1G15250,AT1G15810,AT1G15930,AT1G16740,AT1G17470,AT1G18070,AT1G18080,AT1G18540,AT1G21160,AT1G22140,AT1G22780,AT1G26740,AT1G26880,AT1G26910,AT1G27400,AT1G28350,AT1G29550…
GO:BP	RNA processing	GO:0006396	1.05578e-66	65.9764	885	3392	340	22936	AT1G01210,AT1G03330,AT1G03360,AT1G04510,AT1G06220,AT1G06720,AT1G06790,AT1G07840,AT1G07910,AT1G08360,AT1G09230,AT1G09290,AT1G09700,AT1G09770,AT1G10320,AT1G10490,AT1G11240,AT1G11650,AT1G12650,AT1G13030,AT1G15420,AT1G15440,AT1G16280,AT1G16800,AT1G17690,AT1G17980,AT1G18850,AT1G20580,AT1G20960,AT1G21190,AT1G22270,AT1G22660,AT1G24706,AT1G25260,AT1G26370,AT1G27900,AT1G28060,AT1G28090,AT1G30010,AT1G30240…
GO:BP	cellular amide metabolic process	GO:0043603	1.06098e-66	65.9743	1046	3392	379	22936	AT1G01100,AT1G02780,AT1G04170,AT1G04270,AT1G04480,AT1G06220,AT1G07210,AT1G07705,AT1G07830,AT1G07910,AT1G07920,AT1G07930,AT1G07940,AT1G08360,AT1G09150,AT1G09570,AT1G09590,AT1G09620,AT1G09640,AT1G09690,AT1G10670,AT1G10840,AT1G13580,AT1G14320,AT1G14610,AT1G15250,AT1G15810,AT1G15930,AT1G16740,AT1G17470,AT1G18070,AT1G18080,AT1G18540,AT1G21160,AT1G22140,AT1G22780,AT1G26740,AT1G26880,AT1G26910,AT1G27400…
GO:BP	nitrogen compound metabolic process	GO:0006807	1.12059e-66	65.9506	9610	3392	1892	22936	AT1G01100,AT1G01210,AT1G01220,AT1G01290,AT1G01360,AT1G01540,AT1G01930,AT1G01940,AT1G02145,AT1G02205,AT1G02220,AT1G02740,AT1G02780,AT1G03150,AT1G03190,AT1G03330,AT1G03360,AT1G03365,AT1G03475,AT1G03530,AT1G03780,AT1G04110,AT1G04170,AT1G04210,AT1G04270,AT1G04390,AT1G04480,AT1G04510,AT1G04550,AT1G04640,AT1G04790,AT1G04860,AT1G04900,AT1G04910,AT1G05055,AT1G05690,AT1G05750,AT1G05830,AT1G06160,AT1G06220…
GO:BP	macromolecule metabolic process	GO:0043170	1.41227e-61	60.8501	8969	3392	1776	22936	AT1G01100,AT1G01210,AT1G01290,AT1G01360,AT1G01540,AT1G01930,AT1G01940,AT1G02145,AT1G02220,AT1G02730,AT1G02740,AT1G02780,AT1G03150,AT1G03190,AT1G03330,AT1G03360,AT1G03365,AT1G03530,AT1G03780,AT1G04110,AT1G04170,AT1G04210,AT1G04270,AT1G04390,AT1G04480,AT1G04510,AT1G04550,AT1G04640,AT1G04790,AT1G04860,AT1G04900,AT1G04910,AT1G05055,AT1G05460,AT1G05690,AT1G05750,AT1G05830,AT1G06160,AT1G06220,AT1G06390…
GO:BP	ribosome biogenesis	GO:0042254	1.62609e-61	60.7889	371	3392	193	22936	AT1G03360,AT1G03530,AT1G04270,AT1G06720,AT1G07840,AT1G08360,AT1G10490,AT1G11240,AT1G12650,AT1G13160,AT1G14320,AT1G15420,AT1G15440,AT1G16280,AT1G16740,AT1G17690,AT1G18080,AT1G18540,AT1G18850,AT1G22270,AT1G25260,AT1G26880,AT1G26910,AT1G29320,AT1G30240,AT1G30960,AT1G31660,AT1G31970,AT1G34570,AT1G41880,AT1G43170,AT1G48630,AT1G48830,AT1G48920,AT1G50920,AT1G52930,AT1G52980,AT1G59760,AT1G60080,AT1G61580…
GO:BP	organonitrogen compound biosynthetic process	GO:1901566	4.02274e-61	60.3955	1795	3392	533	22936	AT1G01100,AT1G01290,AT1G02145,AT1G02205,AT1G02780,AT1G03475,AT1G04170,AT1G04270,AT1G04480,AT1G04910,AT1G06220,AT1G06515,AT1G07210,AT1G07705,AT1G07780,AT1G07830,AT1G07910,AT1G07920,AT1G07930,AT1G07940,AT1G08030,AT1G08360,AT1G08750,AT1G09150,AT1G09570,AT1G09590,AT1G09620,AT1G09640,AT1G09690,AT1G09830,AT1G10060,AT1G10670,AT1G10840,AT1G11880,AT1G12730,AT1G13580,AT1G14020,AT1G14320,AT1G14610,AT1G15250…
GO:BP	cellular process	GO:0009987	1.87407e-60	59.7272	14103	3392	2515	22936	AT1G01050,AT1G01100,AT1G01210,AT1G01220,AT1G01290,AT1G01360,AT1G01540,AT1G01580,AT1G01600,AT1G01930,AT1G01940,AT1G01950,AT1G01960,AT1G02050,AT1G02130,AT1G02145,AT1G02205,AT1G02220,AT1G02730,AT1G02740,AT1G02780,AT1G02910,AT1G03000,AT1G03055,AT1G03150,AT1G03190,AT1G03330,AT1G03360,AT1G03365,AT1G03380,AT1G03440,AT1G03475,AT1G03530,AT1G03780,AT1G04110,AT1G04140,AT1G04170,AT1G04210,AT1G04270,AT1G04390…
GO:BP	cellular component organization or biogenesis	GO:0071840	3.36307e-51	50.4733	3612	3392	854	22936	AT1G02050,AT1G02730,AT1G02740,AT1G02910,AT1G03000,AT1G03190,AT1G03360,AT1G03530,AT1G03780,AT1G04170,AT1G04270,AT1G04510,AT1G04730,AT1G04820,AT1G05690,AT1G05830,AT1G06515,AT1G06670,AT1G06720,AT1G06760,AT1G06950,AT1G07660,AT1G07820,AT1G07840,AT1G08190,AT1G08360,AT1G08400,AT1G08460,AT1G08600,AT1G08620,AT1G08880,AT1G09060,AT1G09150,AT1G10180,AT1G10200,AT1G10450,AT1G10490,AT1G10670,AT1G10840,AT1G10930…
GO:BP	primary metabolic process	GO:0044238	5.06263e-51	50.2956	10931	3392	2031	22936	AT1G01100,AT1G01210,AT1G01220,AT1G01290,AT1G01360,AT1G01540,AT1G01600,AT1G01930,AT1G01940,AT1G02145,AT1G02205,AT1G02220,AT1G02730,AT1G02740,AT1G02780,AT1G03000,AT1G03055,AT1G03150,AT1G03190,AT1G03330,AT1G03360,AT1G03365,AT1G03475,AT1G03530,AT1G03780,AT1G04110,AT1G04170,AT1G04210,AT1G04270,AT1G04390,AT1G04480,AT1G04510,AT1G04550,AT1G04640,AT1G04790,AT1G04860,AT1G04900,AT1G04910,AT1G05055,AT1G05160…
GO:BP	ncRNA metabolic process	GO:0034660	2.78422e-49	48.5553	466	3392	204	22936	AT1G01210,AT1G03360,AT1G06720,AT1G07840,AT1G07910,AT1G08360,AT1G09290,AT1G09620,AT1G09700,AT1G10490,AT1G11240,AT1G12650,AT1G14610,AT1G15420,AT1G15440,AT1G16280,AT1G16800,AT1G17690,AT1G18850,AT1G22270,AT1G22660,AT1G25260,AT1G28350,AT1G29880,AT1G30240,AT1G31660,AT1G31970,AT1G36310,AT1G44835,AT1G48830,AT1G48920,AT1G50200,AT1G51310,AT1G52930,AT1G56310,AT1G59760,AT1G60080,AT1G61010,AT1G63780,AT1G63810…
GO:BP	organic substance metabolic process	GO:0071704	8.02947e-46	45.0953	11602	3392	2108	22936	AT1G01100,AT1G01210,AT1G01220,AT1G01290,AT1G01360,AT1G01540,AT1G01600,AT1G01930,AT1G01940,AT1G02050,AT1G02145,AT1G02205,AT1G02220,AT1G02730,AT1G02740,AT1G02780,AT1G03000,AT1G03055,AT1G03150,AT1G03190,AT1G03330,AT1G03360,AT1G03365,AT1G03475,AT1G03530,AT1G03780,AT1G04110,AT1G04170,AT1G04210,AT1G04270,AT1G04390,AT1G04480,AT1G04510,AT1G04550,AT1G04640,AT1G04790,AT1G04860,AT1G04900,AT1G04910,AT1G05055…
GO:BP	organelle organization	GO:0006996	8.77434e-46	45.0568	1929	3392	522	22936	AT1G02740,AT1G03000,AT1G03190,AT1G03780,AT1G04270,AT1G04730,AT1G04820,AT1G05690,AT1G05830,AT1G06670,AT1G06760,AT1G06950,AT1G07660,AT1G07820,AT1G08190,AT1G08400,AT1G08460,AT1G08600,AT1G08620,AT1G08880,AT1G09060,AT1G10200,AT1G10450,AT1G10930,AT1G11240,AT1G11950,AT1G13160,AT1G13220,AT1G14320,AT1G14510,AT1G14690,AT1G14850,AT1G15440,AT1G15660,AT1G15880,AT1G15940,AT1G16690,AT1G16740,AT1G16800,AT1G18190…
GO:BP	cellular metabolic process	GO:0044237	2.26817e-44	43.6443	11376	3392	2069	22936	AT1G01050,AT1G01100,AT1G01210,AT1G01220,AT1G01290,AT1G01360,AT1G01540,AT1G01600,AT1G01930,AT1G01940,AT1G02050,AT1G02145,AT1G02205,AT1G02220,AT1G02730,AT1G02740,AT1G02780,AT1G02910,AT1G03000,AT1G03055,AT1G03150,AT1G03190,AT1G03330,AT1G03360,AT1G03365,AT1G03380,AT1G03440,AT1G03475,AT1G03530,AT1G03780,AT1G04140,AT1G04170,AT1G04210,AT1G04270,AT1G04390,AT1G04480,AT1G04510,AT1G04550,AT1G04640,AT1G04790…
GO:BP	nucleobase-containing compound metabolic process	GO:0006139	4.29759e-44	43.3668	4766	3392	1031	22936	AT1G01210,AT1G01220,AT1G02220,AT1G02740,AT1G03190,AT1G03330,AT1G03360,AT1G03530,AT1G04510,AT1G04550,AT1G05055,AT1G05690,AT1G05750,AT1G05830,AT1G06160,AT1G06220,AT1G06670,AT1G06720,AT1G06760,AT1G06790,AT1G06850,AT1G07090,AT1G07530,AT1G07705,AT1G07840,AT1G07910,AT1G07950,AT1G08130,AT1G08260,AT1G08360,AT1G08465,AT1G08600,AT1G08620,AT1G08840,AT1G09230,AT1G09250,AT1G09290,AT1G09320,AT1G09570,AT1G09620…
GO:BP	cellular macromolecule biosynthetic process	GO:0034645	5.76635e-44	43.2391	3969	3392	893	22936	AT1G01100,AT1G01210,AT1G02145,AT1G02220,AT1G02730,AT1G02740,AT1G02780,AT1G03190,AT1G04170,AT1G04270,AT1G04480,AT1G04550,AT1G04910,AT1G05055,AT1G05690,AT1G05830,AT1G06160,AT1G06220,AT1G06760,AT1G06790,AT1G06850,AT1G07090,AT1G07210,AT1G07530,AT1G07705,AT1G07830,AT1G07910,AT1G07920,AT1G07930,AT1G07940,AT1G07950,AT1G08030,AT1G08130,AT1G08260,AT1G08360,AT1G08465,AT1G08620,AT1G08750,AT1G08840,AT1G09150…
GO:BP	ncRNA processing	GO:0034470	2.04826e-43	42.6886	381	3392	172	22936	AT1G01210,AT1G03360,AT1G06720,AT1G07840,AT1G07910,AT1G08360,AT1G09290,AT1G09700,AT1G10490,AT1G11240,AT1G12650,AT1G15420,AT1G15440,AT1G16280,AT1G16800,AT1G17690,AT1G18850,AT1G22270,AT1G22660,AT1G25260,AT1G30240,AT1G31660,AT1G31970,AT1G36310,AT1G48830,AT1G48920,AT1G50200,AT1G51310,AT1G52930,AT1G59760,AT1G60080,AT1G61010,AT1G63780,AT1G63810,AT1G66520,AT1G68720,AT1G72370,AT1G72560,AT1G76050,AT1G76120…
GO:BP	cellular macromolecule metabolic process	GO:0044260	2.72792e-43	42.5642	7377	3392	1456	22936	AT1G01100,AT1G01210,AT1G01290,AT1G01360,AT1G01540,AT1G01930,AT1G01940,AT1G02145,AT1G02220,AT1G02730,AT1G02740,AT1G02780,AT1G03150,AT1G03190,AT1G03360,AT1G03365,AT1G03780,AT1G04170,AT1G04210,AT1G04270,AT1G04390,AT1G04480,AT1G04510,AT1G04550,AT1G04640,AT1G04790,AT1G04860,AT1G04900,AT1G04910,AT1G05055,AT1G05690,AT1G05830,AT1G06160,AT1G06220,AT1G06390,AT1G06670,AT1G06700,AT1G06760,AT1G06790,AT1G06850…
GO:BP	nucleic acid metabolic process	GO:0090304	3.32654e-43	42.478	4359	3392	958	22936	AT1G01210,AT1G02220,AT1G02740,AT1G03190,AT1G03330,AT1G03360,AT1G03530,AT1G04510,AT1G04550,AT1G05055,AT1G05690,AT1G05750,AT1G05830,AT1G06160,AT1G06220,AT1G06670,AT1G06720,AT1G06760,AT1G06790,AT1G06850,AT1G07090,AT1G07530,AT1G07705,AT1G07840,AT1G07910,AT1G07950,AT1G08130,AT1G08260,AT1G08360,AT1G08465,AT1G08600,AT1G08620,AT1G08840,AT1G09230,AT1G09250,AT1G09290,AT1G09320,AT1G09570,AT1G09620,AT1G09700…
GO:BP	macromolecule biosynthetic process	GO:0009059	3.34546e-43	42.4755	4059	3392	906	22936	AT1G01100,AT1G01210,AT1G02145,AT1G02220,AT1G02730,AT1G02740,AT1G02780,AT1G03190,AT1G04170,AT1G04270,AT1G04480,AT1G04550,AT1G04910,AT1G05055,AT1G05690,AT1G05830,AT1G06160,AT1G06220,AT1G06515,AT1G06760,AT1G06790,AT1G06850,AT1G07090,AT1G07210,AT1G07530,AT1G07705,AT1G07830,AT1G07910,AT1G07920,AT1G07930,AT1G07940,AT1G07950,AT1G08030,AT1G08130,AT1G08260,AT1G08360,AT1G08465,AT1G08620,AT1G08750,AT1G08840…
GO:BP	heterocycle metabolic process	GO:0046483	2.10046e-41	40.6777	5105	3392	1078	22936	AT1G01210,AT1G01220,AT1G01290,AT1G02220,AT1G02740,AT1G03055,AT1G03190,AT1G03330,AT1G03360,AT1G03475,AT1G03530,AT1G04510,AT1G04550,AT1G05055,AT1G05690,AT1G05750,AT1G05830,AT1G06160,AT1G06220,AT1G06670,AT1G06720,AT1G06760,AT1G06790,AT1G06850,AT1G07090,AT1G07530,AT1G07705,AT1G07780,AT1G07840,AT1G07910,AT1G07950,AT1G08130,AT1G08260,AT1G08360,AT1G08465,AT1G08600,AT1G08620,AT1G08840,AT1G09230,AT1G09250…
GO:BP	organic cyclic compound metabolic process	GO:1901360	2.02714e-39	38.6931	5350	3392	1111	22936	AT1G01210,AT1G01220,AT1G01290,AT1G02220,AT1G02740,AT1G03055,AT1G03190,AT1G03330,AT1G03360,AT1G03475,AT1G03530,AT1G04510,AT1G04550,AT1G05055,AT1G05160,AT1G05690,AT1G05750,AT1G05830,AT1G06160,AT1G06220,AT1G06670,AT1G06720,AT1G06760,AT1G06790,AT1G06850,AT1G07090,AT1G07530,AT1G07705,AT1G07780,AT1G07840,AT1G07910,AT1G07950,AT1G08130,AT1G08260,AT1G08360,AT1G08465,AT1G08600,AT1G08620,AT1G08840,AT1G09230…
GO:BP	rRNA processing	GO:0006364	2.51745e-38	37.599	240	3392	124	22936	AT1G03360,AT1G06720,AT1G07840,AT1G08360,AT1G10490,AT1G11240,AT1G12650,AT1G15420,AT1G15440,AT1G16280,AT1G17690,AT1G18850,AT1G22270,AT1G25260,AT1G30240,AT1G31660,AT1G31970,AT1G48830,AT1G48920,AT1G52930,AT1G59760,AT1G60080,AT1G63780,AT1G63810,AT1G72370,AT1G76050,AT1G80750,AT2G01250,AT2G09990,AT2G17250,AT2G17510,AT2G20490,AT2G25870,AT2G27530,AT2G34260,AT2G36160,AT2G37990,AT2G39390,AT2G40360,AT2G40430…
GO:BP	chromosome organization	GO:0051276	2.73328e-38	37.5633	687	3392	241	22936	AT1G02740,AT1G03190,AT1G04730,AT1G05690,AT1G05830,AT1G06670,AT1G06760,AT1G07660,AT1G07820,AT1G08460,AT1G08600,AT1G08620,AT1G08880,AT1G09060,AT1G10450,AT1G10930,AT1G11950,AT1G14510,AT1G14850,AT1G15660,AT1G15940,AT1G16690,AT1G16800,AT1G18335,AT1G18450,AT1G18800,AT1G19100,AT1G19330,AT1G20720,AT1G21610,AT1G21710,AT1G22950,AT1G30680,AT1G30810,AT1G31360,AT1G45248,AT1G48310,AT1G49540,AT1G51060,AT1G51450…
GO:BP	cellular aromatic compound metabolic process	GO:0006725	2.87777e-38	37.5409	5240	3392	1088	22936	AT1G01210,AT1G01220,AT1G02050,AT1G02220,AT1G02740,AT1G03190,AT1G03330,AT1G03360,AT1G03475,AT1G03530,AT1G04510,AT1G04550,AT1G05055,AT1G05690,AT1G05750,AT1G05830,AT1G06160,AT1G06220,AT1G06670,AT1G06720,AT1G06760,AT1G06790,AT1G06850,AT1G07090,AT1G07530,AT1G07705,AT1G07780,AT1G07840,AT1G07910,AT1G07950,AT1G08130,AT1G08260,AT1G08360,AT1G08465,AT1G08600,AT1G08620,AT1G08840,AT1G09230,AT1G09250,AT1G09290…
GO:BP	cellular nitrogen compound biosynthetic process	GO:0044271	3.30255e-38	37.4812	3946	3392	868	22936	AT1G01100,AT1G01210,AT1G01220,AT1G02220,AT1G02740,AT1G02780,AT1G03190,AT1G03475,AT1G04170,AT1G04270,AT1G04480,AT1G04550,AT1G05055,AT1G05690,AT1G05830,AT1G06160,AT1G06220,AT1G06760,AT1G06790,AT1G06850,AT1G07090,AT1G07210,AT1G07530,AT1G07705,AT1G07780,AT1G07830,AT1G07910,AT1G07920,AT1G07930,AT1G07940,AT1G07950,AT1G08130,AT1G08260,AT1G08360,AT1G08465,AT1G08620,AT1G09150,AT1G09250,AT1G09570,AT1G09590…
GO:BP	rRNA metabolic process	GO:0016072	6.72438e-38	37.1723	245	3392	125	22936	AT1G03360,AT1G06720,AT1G07840,AT1G08360,AT1G10490,AT1G11240,AT1G12650,AT1G15420,AT1G15440,AT1G16280,AT1G17690,AT1G18850,AT1G22270,AT1G25260,AT1G30240,AT1G31660,AT1G31970,AT1G48830,AT1G48920,AT1G52930,AT1G59760,AT1G60080,AT1G63780,AT1G63810,AT1G72370,AT1G76050,AT1G80750,AT2G01250,AT2G09990,AT2G17250,AT2G17510,AT2G20490,AT2G25870,AT2G27530,AT2G34260,AT2G36160,AT2G37990,AT2G39390,AT2G40360,AT2G40430…
GO:BP	organic substance biosynthetic process	GO:1901576	1.20114e-37	36.9204	5533	3392	1134	22936	AT1G01100,AT1G01210,AT1G01220,AT1G01290,AT1G02050,AT1G02145,AT1G02205,AT1G02220,AT1G02730,AT1G02740,AT1G02780,AT1G03055,AT1G03190,AT1G03475,AT1G04170,AT1G04270,AT1G04480,AT1G04550,AT1G04910,AT1G05055,AT1G05160,AT1G05690,AT1G05830,AT1G06160,AT1G06220,AT1G06515,AT1G06760,AT1G06790,AT1G06850,AT1G07090,AT1G07210,AT1G07530,AT1G07705,AT1G07720,AT1G07780,AT1G07830,AT1G07910,AT1G07920,AT1G07930,AT1G07940…
GO:BP	cellular biosynthetic process	GO:0044249	5.5948e-37	36.2522	5441	3392	1116	22936	AT1G01100,AT1G01210,AT1G01220,AT1G01290,AT1G02050,AT1G02145,AT1G02205,AT1G02220,AT1G02730,AT1G02740,AT1G02780,AT1G03055,AT1G03190,AT1G03475,AT1G04170,AT1G04270,AT1G04480,AT1G04550,AT1G04910,AT1G05055,AT1G05160,AT1G05690,AT1G05830,AT1G06160,AT1G06220,AT1G06515,AT1G06760,AT1G06790,AT1G06850,AT1G07090,AT1G07210,AT1G07530,AT1G07705,AT1G07720,AT1G07780,AT1G07830,AT1G07910,AT1G07920,AT1G07930,AT1G07940…
GO:BP	cellular protein metabolic process	GO:0044267	2.64806e-36	35.5771	4203	3392	905	22936	AT1G01100,AT1G01290,AT1G01360,AT1G01540,AT1G01930,AT1G01940,AT1G02145,AT1G02740,AT1G02780,AT1G03150,AT1G03190,AT1G03365,AT1G03780,AT1G04170,AT1G04210,AT1G04270,AT1G04390,AT1G04480,AT1G04510,AT1G04640,AT1G04790,AT1G04860,AT1G04900,AT1G04910,AT1G05690,AT1G05830,AT1G06220,AT1G06390,AT1G06700,AT1G07210,AT1G07570,AT1G07705,AT1G07830,AT1G07910,AT1G07920,AT1G07930,AT1G07940,AT1G08360,AT1G08460,AT1G08620…
GO:BP	cellular component biogenesis	GO:0044085	9.00029e-36	35.0457	1433	3392	396	22936	AT1G02050,AT1G02730,AT1G02910,AT1G03360,AT1G03530,AT1G03780,AT1G04170,AT1G04270,AT1G04510,AT1G06515,AT1G06720,AT1G06760,AT1G07660,AT1G07820,AT1G07840,AT1G08190,AT1G08360,AT1G09150,AT1G10180,AT1G10200,AT1G10490,AT1G10840,AT1G11240,AT1G12270,AT1G12650,AT1G13160,AT1G14320,AT1G15420,AT1G15440,AT1G15660,AT1G16280,AT1G16740,AT1G17690,AT1G18080,AT1G18540,AT1G18800,AT1G18850,AT1G20580,AT1G20960,AT1G21190…
GO:BP	biosynthetic process	GO:0009058	1.28345e-34	33.8916	5691	3392	1147	22936	AT1G01100,AT1G01210,AT1G01220,AT1G01290,AT1G02050,AT1G02145,AT1G02205,AT1G02220,AT1G02730,AT1G02740,AT1G02780,AT1G03055,AT1G03190,AT1G03475,AT1G04170,AT1G04270,AT1G04480,AT1G04550,AT1G04910,AT1G05055,AT1G05160,AT1G05690,AT1G05830,AT1G06160,AT1G06220,AT1G06515,AT1G06760,AT1G06790,AT1G06850,AT1G07090,AT1G07210,AT1G07530,AT1G07705,AT1G07720,AT1G07780,AT1G07830,AT1G07910,AT1G07920,AT1G07930,AT1G07940…
GO:BP	chromatin organization	GO:0006325	1.89034e-30	29.7235	473	3392	175	22936	AT1G02740,AT1G05690,AT1G05830,AT1G06760,AT1G07660,AT1G07820,AT1G08460,AT1G08600,AT1G08620,AT1G08880,AT1G09060,AT1G10450,AT1G11950,AT1G14510,AT1G16690,AT1G18335,AT1G18450,AT1G18800,AT1G19100,AT1G19330,AT1G21610,AT1G22950,AT1G30810,AT1G45248,AT1G49540,AT1G51060,AT1G51450,AT1G54390,AT1G54440,AT1G54690,AT1G55250,AT1G59890,AT1G60700,AT1G62830,AT1G63490,AT1G69770,AT1G70060,AT1G73100,AT1G74560,AT1G75380…
GO:BP	ribonucleoprotein complex assembly	GO:0022618	2.5768e-30	29.5889	211	3392	105	22936	AT1G03530,AT1G04170,AT1G04270,AT1G04510,AT1G09150,AT1G10840,AT1G14320,AT1G15440,AT1G16740,AT1G18540,AT1G20580,AT1G20960,AT1G21190,AT1G25260,AT1G26910,AT1G30960,AT1G43170,AT1G52930,AT1G54380,AT1G61580,AT1G66510,AT1G71350,AT1G72370,AT1G74050,AT1G74060,AT1G76860,AT1G79090,AT1G80070,AT2G23930,AT2G29580,AT2G31660,AT2G32600,AT2G33340,AT2G36160,AT2G36620,AT2G37190,AT2G37270,AT2G37340,AT2G39460,AT2G39990…
GO:BP	RNA metabolic process	GO:0016070	5.66343e-30	29.2469	3833	3392	816	22936	AT1G01210,AT1G02220,AT1G02740,AT1G03190,AT1G03330,AT1G03360,AT1G03530,AT1G04510,AT1G04550,AT1G05055,AT1G05690,AT1G05750,AT1G05830,AT1G06160,AT1G06220,AT1G06720,AT1G06760,AT1G06790,AT1G06850,AT1G07090,AT1G07530,AT1G07705,AT1G07840,AT1G07910,AT1G07950,AT1G08360,AT1G08465,AT1G08620,AT1G09230,AT1G09250,AT1G09290,AT1G09570,AT1G09620,AT1G09700,AT1G09770,AT1G10120,AT1G10170,AT1G10320,AT1G10450,AT1G10470…
GO:BP	ribonucleoprotein complex subunit organization	GO:0071826	8.44743e-30	29.0733	220	3392	107	22936	AT1G03530,AT1G04170,AT1G04270,AT1G04510,AT1G09150,AT1G10840,AT1G14320,AT1G15440,AT1G16740,AT1G18540,AT1G20580,AT1G20960,AT1G21190,AT1G25260,AT1G26910,AT1G30960,AT1G34360,AT1G43170,AT1G52930,AT1G54380,AT1G61580,AT1G66510,AT1G71350,AT1G72370,AT1G74050,AT1G74060,AT1G76860,AT1G79090,AT1G80070,AT2G23930,AT2G29580,AT2G31660,AT2G32600,AT2G33340,AT2G36160,AT2G36620,AT2G37190,AT2G37270,AT2G37340,AT2G39460…
GO:BP	protein metabolic process	GO:0019538	1.10352e-29	28.9572	4644	3392	952	22936	AT1G01100,AT1G01290,AT1G01360,AT1G01540,AT1G01930,AT1G01940,AT1G02145,AT1G02740,AT1G02780,AT1G03150,AT1G03190,AT1G03365,AT1G03780,AT1G04110,AT1G04170,AT1G04210,AT1G04270,AT1G04390,AT1G04480,AT1G04510,AT1G04640,AT1G04790,AT1G04860,AT1G04900,AT1G04910,AT1G05690,AT1G05830,AT1G06220,AT1G06390,AT1G06700,AT1G06900,AT1G07200,AT1G07210,AT1G07570,AT1G07705,AT1G07830,AT1G07910,AT1G07920,AT1G07930,AT1G07940…
GO:BP	cellular component organization	GO:0016043	2.96996e-29	28.5272	3278	3392	717	22936	AT1G02050,AT1G02730,AT1G02740,AT1G02910,AT1G03000,AT1G03190,AT1G03530,AT1G03780,AT1G04170,AT1G04270,AT1G04510,AT1G04730,AT1G04820,AT1G05690,AT1G05830,AT1G06670,AT1G06760,AT1G06950,AT1G07660,AT1G07820,AT1G08190,AT1G08400,AT1G08460,AT1G08600,AT1G08620,AT1G08880,AT1G09060,AT1G09150,AT1G10180,AT1G10200,AT1G10450,AT1G10670,AT1G10840,AT1G10930,AT1G11240,AT1G11950,AT1G12270,AT1G13160,AT1G13220,AT1G13980…
GO:BP	metabolic process	GO:0008152	6.82674e-28	27.1658	13108	3392	2242	22936	AT1G01050,AT1G01100,AT1G01180,AT1G01190,AT1G01210,AT1G01220,AT1G01290,AT1G01360,AT1G01540,AT1G01580,AT1G01600,AT1G01930,AT1G01940,AT1G02020,AT1G02050,AT1G02145,AT1G02205,AT1G02220,AT1G02730,AT1G02740,AT1G02780,AT1G02910,AT1G03000,AT1G03055,AT1G03150,AT1G03190,AT1G03330,AT1G03360,AT1G03365,AT1G03380,AT1G03440,AT1G03475,AT1G03530,AT1G03780,AT1G04110,AT1G04140,AT1G04170,AT1G04210,AT1G04270,AT1G04390…
GO:BP	organonitrogen compound metabolic process	GO:1901564	2.68619e-27	26.5709	5863	3392	1141	22936	AT1G01100,AT1G01290,AT1G01360,AT1G01540,AT1G01930,AT1G01940,AT1G02145,AT1G02205,AT1G02740,AT1G02780,AT1G03150,AT1G03190,AT1G03365,AT1G03475,AT1G03780,AT1G04110,AT1G04170,AT1G04210,AT1G04270,AT1G04390,AT1G04480,AT1G04510,AT1G04640,AT1G04790,AT1G04860,AT1G04900,AT1G04910,AT1G05690,AT1G05830,AT1G06220,AT1G06390,AT1G06515,AT1G06700,AT1G06900,AT1G07200,AT1G07210,AT1G07380,AT1G07570,AT1G07705,AT1G07780…
GO:BP	ribosomal large subunit biogenesis	GO:0042273	9.89507e-27	26.0046	104	3392	66	22936	AT1G08360,AT1G13160,AT1G14320,AT1G16740,AT1G18540,AT1G25260,AT1G26910,AT1G29320,AT1G34570,AT1G41880,AT1G43170,AT1G52930,AT1G61580,AT1G74050,AT1G74060,AT1G74270,AT1G80750,AT2G01250,AT2G18220,AT2G20450,AT2G24500,AT2G27530,AT2G36620,AT2G37190,AT2G37990,AT2G39390,AT2G39460,AT2G40360,AT2G40430,AT2G42710,AT2G44120,AT3G09200,AT3G09500,AT3G11250,AT3G15460,AT3G22660,AT3G23620,AT3G25520,AT3G49180,AT3G49910…
GO:BP	ribosomal small subunit biogenesis	GO:0042274	1.5286e-23	22.8157	88	3392	57	22936	AT1G04270,AT1G06720,AT1G07840,AT1G10490,AT1G12650,AT1G15440,AT1G17690,AT1G30960,AT1G48830,AT1G48920,AT1G72370,AT2G09990,AT2G36160,AT2G37270,AT2G37990,AT2G43650,AT2G45710,AT3G02080,AT3G02560,AT3G04770,AT3G06530,AT3G10090,AT3G10530,AT3G11510,AT3G11940,AT3G24080,AT3G49080,AT3G49990,AT3G51270,AT3G52580,AT3G53890,AT3G56510,AT3G56990,AT3G57940,AT3G59810,AT3G61110,AT4G25740,AT4G28200,AT4G28450,AT5G03850…
GO:BP	cytoplasmic translation	GO:0002181	2.09461e-23	22.6789	83	3392	55	22936	AT1G01100,AT1G04170,AT1G09150,AT1G10840,AT1G17470,AT1G18070,AT1G18540,AT1G22140,AT1G27400,AT1G33120,AT1G33140,AT1G41880,AT1G51730,AT1G67430,AT1G71350,AT1G74050,AT1G74060,AT1G74270,AT2G18020,AT2G19740,AT2G20280,AT2G37600,AT2G39990,AT2G46280,AT3G06680,AT3G06700,AT3G09200,AT3G11250,AT3G11400,AT3G11800,AT3G26618,AT3G44150,AT3G49910,AT3G53740,AT3G55750,AT3G57290,AT4G10450,AT4G11420,AT4G16720,AT4G17390…
GO:BP	cellular response to DNA damage stimulus	GO:0006974	6.86634e-21	20.1633	386	3392	136	22936	AT1G03190,AT1G04510,AT1G05055,AT1G08130,AT1G08260,AT1G08400,AT1G08600,AT1G08840,AT1G09770,AT1G10930,AT1G11780,AT1G12370,AT1G15910,AT1G15940,AT1G15970,AT1G16800,AT1G18090,AT1G18340,AT1G18800,AT1G19100,AT1G20720,AT1G21710,AT1G31360,AT1G43850,AT1G48310,AT1G52500,AT1G55460,AT1G55750,AT1G66730,AT1G67500,AT1G71260,AT1G74560,AT1G76710,AT1G77320,AT1G77620,AT1G79050,AT1G79650,AT1G79950,AT1G80210,AT1G80810…
GO:BP	DNA metabolic process	GO:0006259	1.18944e-20	19.9247	642	3392	193	22936	AT1G03190,AT1G04510,AT1G05055,AT1G06670,AT1G06760,AT1G08130,AT1G08260,AT1G08600,AT1G08840,AT1G09320,AT1G09770,AT1G10930,AT1G11780,AT1G12370,AT1G14460,AT1G15910,AT1G15940,AT1G15970,AT1G16800,AT1G18090,AT1G18340,AT1G18800,AT1G19100,AT1G20720,AT1G21710,AT1G28060,AT1G30010,AT1G30680,AT1G31360,AT1G48310,AT1G49540,AT1G52500,AT1G54440,AT1G55750,AT1G65010,AT1G66730,AT1G67320,AT1G67500,AT1G67630,AT1G69770…
GO:BP	DNA repair	GO:0006281	3.74107e-19	18.427	354	3392	125	22936	AT1G03190,AT1G04510,AT1G05055,AT1G08130,AT1G08260,AT1G08600,AT1G08840,AT1G09770,AT1G10930,AT1G11780,AT1G12370,AT1G15910,AT1G15940,AT1G15970,AT1G16800,AT1G18090,AT1G18340,AT1G18800,AT1G19100,AT1G20720,AT1G21710,AT1G31360,AT1G48310,AT1G52500,AT1G55750,AT1G66730,AT1G67500,AT1G71260,AT1G74560,AT1G76710,AT1G77620,AT1G79050,AT1G79650,AT1G79950,AT1G80210,AT1G80810,AT2G01440,AT2G02090,AT2G02740,AT2G06040…
GO:BP	mRNA metabolic process	GO:0016071	5.87296e-19	18.2311	559	3392	171	22936	AT1G03330,AT1G03360,AT1G04510,AT1G06220,AT1G07090,AT1G09230,AT1G09700,AT1G09770,AT1G10320,AT1G11650,AT1G17980,AT1G18070,AT1G20580,AT1G20960,AT1G21190,AT1G24706,AT1G25260,AT1G26370,AT1G27900,AT1G28060,AT1G30010,AT1G30610,AT1G31500,AT1G32490,AT1G43190,AT1G45233,AT1G47490,AT1G47500,AT1G54380,AT1G55870,AT1G60080,AT1G60650,AT1G60900,AT1G61010,AT1G66510,AT1G73530,AT1G73720,AT1G73820,AT1G73840,AT1G76120…
GO:BP	organelle assembly	GO:0070925	1.65127e-18	17.7822	192	3392	83	22936	AT1G03780,AT1G04270,AT1G14320,AT1G15440,AT1G15660,AT1G16740,AT1G18540,AT1G21190,AT1G25260,AT1G26910,AT1G30960,AT1G43170,AT1G49180,AT1G50710,AT1G52930,AT1G61580,AT1G72370,AT1G74050,AT1G74060,AT1G76860,AT1G79090,AT1G80260,AT2G32980,AT2G36160,AT2G36620,AT2G37190,AT2G37270,AT2G39460,AT2G40430,AT2G41350,AT2G44510,AT2G45710,AT3G02080,AT3G04770,AT3G07525,AT3G09200,AT3G10090,AT3G11250,AT3G11510,AT3G11940…
GO:BP	regulation of gene expression, epigenetic	GO:0040029	2.46532e-18	17.6081	182	3392	80	22936	AT1G03360,AT1G05460,AT1G06760,AT1G08620,AT1G09700,AT1G18335,AT1G19100,AT1G22950,AT1G24706,AT1G32490,AT1G54440,AT1G56310,AT1G69770,AT1G73100,AT1G73840,AT1G76510,AT1G76630,AT1G79350,AT2G13540,AT2G16390,AT2G16485,AT2G17410,AT2G18050,AT2G19430,AT2G19930,AT2G21150,AT2G22370,AT2G23380,AT2G27470,AT2G28240,AT2G28380,AT2G30280,AT2G30620,AT2G31660,AT2G33290,AT2G40030,AT2G43410,AT2G45620,AT3G03300,AT3G07590…
GO:BP	ribosome assembly	GO:0042255	2.53071e-18	17.5968	95	3392	54	22936	AT1G04270,AT1G14320,AT1G15440,AT1G16740,AT1G18540,AT1G25260,AT1G26910,AT1G30960,AT1G43170,AT1G52930,AT1G61580,AT1G72370,AT1G74050,AT1G74060,AT2G36160,AT2G36620,AT2G37190,AT2G37270,AT2G39460,AT2G40430,AT2G45710,AT3G02080,AT3G04770,AT3G09200,AT3G10090,AT3G11250,AT3G11510,AT3G11940,AT3G15460,AT3G23620,AT3G25520,AT3G49180,AT3G52580,AT3G53020,AT3G53430,AT3G55280,AT3G56510,AT3G58700,AT3G61110,AT4G01560…
GO:BP	macromolecule methylation	GO:0043414	4.59067e-18	17.3381	252	3392	98	22936	AT1G04900,AT1G05830,AT1G09320,AT1G15910,AT1G19100,AT1G22270,AT1G22950,AT1G28060,AT1G36310,AT1G45231,AT1G45248,AT1G49540,AT1G51450,AT1G54440,AT1G62830,AT1G69770,AT1G73100,AT1G76710,AT1G80790,AT2G16390,AT2G16485,AT2G17900,AT2G19640,AT2G19670,AT2G19870,AT2G22370,AT2G22400,AT2G23380,AT2G26810,AT2G28450,AT2G30280,AT2G31650,AT2G33290,AT2G40030,AT2G44150,AT3G05680,AT3G06930,AT3G12270,AT3G12550,AT3G13440…
GO:BP	mRNA processing	GO:0006397	1.1073e-17	16.9557	432	3392	140	22936	AT1G03330,AT1G04510,AT1G06220,AT1G09230,AT1G09770,AT1G10320,AT1G11650,AT1G17980,AT1G20580,AT1G20960,AT1G21190,AT1G24706,AT1G26370,AT1G27900,AT1G28060,AT1G30010,AT1G30610,AT1G32490,AT1G43190,AT1G45233,AT1G47490,AT1G47500,AT1G54380,AT1G55870,AT1G60650,AT1G60900,AT1G61010,AT1G66510,AT1G73530,AT1G73720,AT1G73820,AT1G73840,AT1G76860,AT1G79090,AT1G80070,AT1G80930,AT2G03870,AT2G13540,AT2G16940,AT2G17580…
GO:BP	negative regulation of gene expression	GO:0010629	6.73863e-17	16.1714	559	3392	166	22936	AT1G03360,AT1G04550,AT1G05460,AT1G06760,AT1G07705,AT1G08620,AT1G09570,AT1G09700,AT1G10170,AT1G10450,AT1G14920,AT1G15910,AT1G18070,AT1G18335,AT1G19100,AT1G21190,AT1G21610,AT1G22950,AT1G24706,AT1G25260,AT1G30500,AT1G31500,AT1G32490,AT1G33240,AT1G43850,AT1G54440,AT1G56310,AT1G59890,AT1G60080,AT1G60650,AT1G66230,AT1G68840,AT1G69770,AT1G70060,AT1G73840,AT1G75080,AT1G75380,AT1G76510,AT1G76630,AT1G76860…
GO:BP	cellular protein-containing complex assembly	GO:0034622	2.79577e-16	15.5535	609	3392	175	22936	AT1G02910,AT1G03530,AT1G04170,AT1G04270,AT1G04510,AT1G06760,AT1G07660,AT1G07820,AT1G08190,AT1G09150,AT1G10180,AT1G10840,AT1G12270,AT1G14320,AT1G15440,AT1G15660,AT1G16740,AT1G18540,AT1G18800,AT1G20580,AT1G20960,AT1G21190,AT1G25260,AT1G26910,AT1G29990,AT1G30960,AT1G43170,AT1G52620,AT1G52930,AT1G54380,AT1G55300,AT1G61580,AT1G66510,AT1G67090,AT1G71350,AT1G72370,AT1G72420,AT1G73960,AT1G74050,AT1G74060…
GO:BP	gene silencing	GO:0016458	3.3575e-16	15.474	202	3392	82	22936	AT1G03360,AT1G05460,AT1G06760,AT1G09700,AT1G15910,AT1G18335,AT1G19100,AT1G21610,AT1G22950,AT1G24706,AT1G32490,AT1G54440,AT1G56310,AT1G69770,AT1G73840,AT1G76510,AT1G76630,AT1G80790,AT2G02090,AT2G13540,AT2G16390,AT2G16485,AT2G17410,AT2G18050,AT2G19430,AT2G19560,AT2G19930,AT2G21150,AT2G22370,AT2G23380,AT2G27470,AT2G28240,AT2G28380,AT2G30280,AT2G30620,AT2G31660,AT2G33290,AT2G40030,AT2G43410,AT2G45620…
GO:BP	maturation of SSU-rRNA	GO:0030490	1.01108e-15	14.9952	52	3392	36	22936	AT1G06720,AT1G07840,AT1G10490,AT1G12650,AT1G15440,AT1G17690,AT1G72370,AT2G09990,AT2G36160,AT2G37990,AT2G43650,AT3G04770,AT3G06530,AT3G10090,AT3G10530,AT3G11510,AT3G24080,AT3G49080,AT3G51270,AT3G52580,AT3G53890,AT3G56510,AT3G56990,AT3G57940,AT3G59810,AT4G28200,AT4G28450,AT5G03850,AT5G16750,AT5G18380,AT5G20290,AT5G27700,AT5G27990,AT5G41190,AT5G43720,AT5G64140
GO:BP	protein-containing complex subunit organization	GO:0043933	1.68646e-15	14.773	791	3392	210	22936	AT1G02910,AT1G03530,AT1G04170,AT1G04270,AT1G04510,AT1G06760,AT1G07660,AT1G07820,AT1G08190,AT1G08600,AT1G09150,AT1G10180,AT1G10840,AT1G12270,AT1G14320,AT1G15440,AT1G15660,AT1G16740,AT1G18070,AT1G18540,AT1G18800,AT1G20580,AT1G20960,AT1G21190,AT1G21610,AT1G24310,AT1G25260,AT1G26910,AT1G29990,AT1G30960,AT1G34360,AT1G43170,AT1G52620,AT1G52930,AT1G54380,AT1G55300,AT1G61000,AT1G61580,AT1G66510,AT1G67090…
GO:BP	cellular component assembly	GO:0022607	7.44974e-15	14.1279	923	3392	234	22936	AT1G02050,AT1G02730,AT1G02910,AT1G03530,AT1G03780,AT1G04170,AT1G04270,AT1G04510,AT1G06760,AT1G07660,AT1G07820,AT1G08190,AT1G09150,AT1G10180,AT1G10200,AT1G10840,AT1G12270,AT1G14320,AT1G15440,AT1G15660,AT1G16740,AT1G18540,AT1G18800,AT1G20580,AT1G20960,AT1G21190,AT1G25260,AT1G26910,AT1G27600,AT1G29990,AT1G30230,AT1G30960,AT1G43170,AT1G49180,AT1G50710,AT1G52620,AT1G52930,AT1G54380,AT1G55300,AT1G61580…
GO:BP	nucleocytoplasmic transport	GO:0006913	9.98259e-15	14.0008	119	3392	57	22936	AT1G02690,AT1G12930,AT1G13160,AT1G14850,AT1G24310,AT1G24706,AT1G26170,AT1G27310,AT1G33410,AT1G45233,AT1G55540,AT1G63810,AT1G72370,AT1G72560,AT1G73240,AT1G80680,AT2G05120,AT2G13540,AT2G19560,AT2G31660,AT2G37990,AT2G40430,AT2G41620,AT2G42810,AT2G44510,AT3G01810,AT3G04490,AT3G04770,AT3G06720,AT3G08947,AT3G08960,AT3G14120,AT3G16310,AT3G25520,AT3G49990,AT3G51800,AT3G56900,AT3G57350,AT4G02150,AT4G18710…
GO:BP	nuclear transport	GO:0051169	9.98259e-15	14.0008	119	3392	57	22936	AT1G02690,AT1G12930,AT1G13160,AT1G14850,AT1G24310,AT1G24706,AT1G26170,AT1G27310,AT1G33410,AT1G45233,AT1G55540,AT1G63810,AT1G72370,AT1G72560,AT1G73240,AT1G80680,AT2G05120,AT2G13540,AT2G19560,AT2G31660,AT2G37990,AT2G40430,AT2G41620,AT2G42810,AT2G44510,AT3G01810,AT3G04490,AT3G04770,AT3G06720,AT3G08947,AT3G08960,AT3G14120,AT3G16310,AT3G25520,AT3G49990,AT3G51800,AT3G56900,AT3G57350,AT4G02150,AT4G18710…
GO:BP	covalent chromatin modification	GO:0016569	1.63011e-14	13.7878	262	3392	94	22936	AT1G02740,AT1G05690,AT1G05830,AT1G08460,AT1G08620,AT1G09060,AT1G10450,AT1G11950,AT1G16690,AT1G18335,AT1G19330,AT1G22950,AT1G30810,AT1G45248,AT1G49540,AT1G51450,AT1G54440,AT1G55250,AT1G59890,AT1G60700,AT1G62830,AT1G63490,AT1G69770,AT1G70060,AT1G73100,AT1G75380,AT1G76710,AT1G80210,AT2G16390,AT2G17900,AT2G19260,AT2G19640,AT2G19670,AT2G22370,AT2G23380,AT2G31650,AT2G33290,AT2G35320,AT2G38950,AT2G44150…
GO:BP	histone modification	GO:0016570	3.17397e-14	13.4984	256	3392	92	22936	AT1G02740,AT1G05690,AT1G05830,AT1G08460,AT1G08620,AT1G09060,AT1G10450,AT1G11950,AT1G16690,AT1G18335,AT1G19330,AT1G22950,AT1G30810,AT1G45248,AT1G49540,AT1G51450,AT1G54440,AT1G55250,AT1G59890,AT1G60700,AT1G62830,AT1G63490,AT1G69770,AT1G70060,AT1G73100,AT1G75380,AT1G76710,AT1G80210,AT2G16390,AT2G17900,AT2G19260,AT2G19640,AT2G19670,AT2G22370,AT2G23380,AT2G31650,AT2G33290,AT2G35320,AT2G38950,AT2G44150…
GO:BP	methylation	GO:0032259	8.66784e-14	13.0621	483	3392	142	22936	AT1G01180,AT1G04900,AT1G05830,AT1G06560,AT1G08125,AT1G09320,AT1G11680,AT1G15910,AT1G19100,AT1G19430,AT1G21110,AT1G21120,AT1G21130,AT1G21920,AT1G22270,AT1G22950,AT1G26850,AT1G28060,AT1G29470,AT1G31850,AT1G36310,AT1G45231,AT1G45248,AT1G47330,AT1G49540,AT1G51310,AT1G51450,AT1G54440,AT1G54650,AT1G62830,AT1G63855,AT1G64600,AT1G69526,AT1G69770,AT1G73100,AT1G76710,AT1G78150,AT1G80790,AT2G16390,AT2G16485…
GO:BP	RNA splicing	GO:0008380	1.01855e-13	12.992	307	3392	103	22936	AT1G03330,AT1G04510,AT1G06220,AT1G06790,AT1G07910,AT1G09230,AT1G09770,AT1G10320,AT1G20580,AT1G20960,AT1G21190,AT1G24706,AT1G26370,AT1G27900,AT1G28060,AT1G30010,AT1G32490,AT1G43190,AT1G45233,AT1G51965,AT1G52620,AT1G54380,AT1G60650,AT1G60900,AT1G61010,AT1G66510,AT1G73720,AT1G74120,AT1G76860,AT1G80070,AT1G80930,AT2G03870,AT2G13540,AT2G19430,AT2G20020,AT2G23930,AT2G24590,AT2G26460,AT2G29210,AT2G29580…
GO:BP	posttranscriptional regulation of gene expression	GO:0010608	1.09756e-13	12.9596	273	3392	95	22936	AT1G03360,AT1G05460,AT1G07705,AT1G09570,AT1G09700,AT1G10840,AT1G18080,AT1G24706,AT1G29550,AT1G32490,AT1G43190,AT1G48630,AT1G49760,AT1G54440,AT1G56310,AT1G64790,AT1G72320,AT1G73840,AT1G76630,AT2G13540,AT2G16390,AT2G19430,AT2G19930,AT2G21150,AT2G22370,AT2G23350,AT2G24050,AT2G25900,AT2G28380,AT2G29190,AT2G31660,AT2G40030,AT2G41600,AT2G45620,AT2G45810,AT3G01470,AT3G03300,AT3G07110,AT3G07590,AT3G11800…
GO:BP	negative regulation of macromolecule metabolic process	GO:0010605	1.27855e-13	12.8933	729	3392	192	22936	AT1G01360,AT1G03360,AT1G04550,AT1G05460,AT1G06760,AT1G07705,AT1G08620,AT1G09060,AT1G09570,AT1G09700,AT1G10170,AT1G10450,AT1G14920,AT1G15910,AT1G16860,AT1G18070,AT1G18335,AT1G19100,AT1G21190,AT1G21610,AT1G22950,AT1G24706,AT1G25260,AT1G30500,AT1G31500,AT1G32490,AT1G33240,AT1G43850,AT1G48310,AT1G54440,AT1G56310,AT1G59890,AT1G60080,AT1G60650,AT1G66230,AT1G68840,AT1G69770,AT1G70060,AT1G73840,AT1G75080…
GO:BP	protein-containing complex assembly	GO:0065003	1.2869e-13	12.8905	694	3392	185	22936	AT1G02910,AT1G03530,AT1G04170,AT1G04270,AT1G04510,AT1G06760,AT1G07660,AT1G07820,AT1G08190,AT1G09150,AT1G10180,AT1G10840,AT1G12270,AT1G14320,AT1G15440,AT1G15660,AT1G16740,AT1G18540,AT1G18800,AT1G20580,AT1G20960,AT1G21190,AT1G25260,AT1G26910,AT1G29990,AT1G30960,AT1G43170,AT1G52620,AT1G52930,AT1G54380,AT1G55300,AT1G61580,AT1G66510,AT1G67090,AT1G71350,AT1G72370,AT1G72420,AT1G73960,AT1G74050,AT1G74060…
GO:BP	negative regulation of metabolic process	GO:0009892	3.31953e-13	12.4789	781	3392	201	22936	AT1G01360,AT1G03360,AT1G04550,AT1G05460,AT1G06760,AT1G07705,AT1G08030,AT1G08620,AT1G09060,AT1G09570,AT1G09700,AT1G10170,AT1G10450,AT1G14920,AT1G15910,AT1G16860,AT1G18070,AT1G18335,AT1G19100,AT1G21190,AT1G21610,AT1G22950,AT1G24706,AT1G25260,AT1G30500,AT1G31500,AT1G32490,AT1G33240,AT1G43850,AT1G48310,AT1G49540,AT1G54440,AT1G56310,AT1G59890,AT1G60080,AT1G60650,AT1G63900,AT1G66230,AT1G68840,AT1G69770…
GO:BP	DNA replication	GO:0006260	3.72255e-13	12.4292	187	3392	73	22936	AT1G08130,AT1G08260,AT1G08840,AT1G10930,AT1G14460,AT1G16800,AT1G21690,AT1G30680,AT1G31360,AT1G33240,AT1G48310,AT1G55350,AT1G55460,AT1G63160,AT1G66730,AT1G67320,AT1G67500,AT1G67630,AT1G77470,AT1G78650,AT1G78770,AT1G79950,AT2G01120,AT2G02480,AT2G02820,AT2G14050,AT2G16440,AT2G18290,AT2G21790,AT2G29570,AT2G34780,AT2G42120,AT3G02820,AT3G02860,AT3G07100,AT3G18524,AT3G18580,AT3G20540,AT3G20780,AT3G24495…
GO:BP	maturation of SSU-rRNA from tricistronic rRNA transcript (SSU-rRNA, 5.8S rRNA, LSU-rRNA)	GO:0000462	4.75077e-12	11.3232	40	3392	28	22936	AT1G06720,AT1G07840,AT1G12650,AT1G15440,AT1G17690,AT1G72370,AT2G09990,AT2G36160,AT2G37990,AT2G43650,AT3G04770,AT3G06530,AT3G10530,AT3G11510,AT3G24080,AT3G49080,AT3G52580,AT3G53890,AT3G56510,AT3G56990,AT4G28200,AT4G28450,AT5G16750,AT5G18380,AT5G20290,AT5G27700,AT5G27990,AT5G43720
GO:BP	tRNA metabolic process	GO:0006399	1.19707e-11	10.9219	206	3392	75	22936	AT1G01210,AT1G03360,AT1G07910,AT1G09290,AT1G09620,AT1G10490,AT1G14610,AT1G16800,AT1G22270,AT1G22660,AT1G28350,AT1G29880,AT1G36310,AT1G44835,AT1G50200,AT1G51310,AT1G60080,AT1G66520,AT1G66530,AT1G68720,AT1G72550,AT1G72560,AT1G76120,AT2G04530,AT2G18410,AT2G22400,AT2G33840,AT2G40660,AT2G43190,AT2G45695,AT3G02660,AT3G02760,AT3G11800,AT3G12990,AT3G13490,AT3G44150,AT3G46100,AT3G48110,AT3G55160,AT3G56120…
GO:BP	ribosomal large subunit assembly	GO:0000027	2.33104e-11	10.6324	47	3392	30	22936	AT1G14320,AT1G16740,AT1G18540,AT1G25260,AT1G26910,AT1G43170,AT1G52930,AT1G61580,AT1G74050,AT1G74060,AT2G36620,AT2G37190,AT2G39460,AT2G40430,AT3G09200,AT3G11250,AT3G15460,AT3G23620,AT3G25520,AT3G49180,AT3G53020,AT3G53430,AT3G55280,AT3G58700,AT4G01560,AT4G18730,AT5G39740,AT5G45775,AT5G60670,AT5G61770
GO:BP	cell cycle	GO:0007049	4.50559e-11	10.3462	683	3392	175	22936	AT1G02730,AT1G03780,AT1G04730,AT1G07910,AT1G08130,AT1G08260,AT1G08400,AT1G09770,AT1G13980,AT1G14920,AT1G15660,AT1G15940,AT1G18040,AT1G20720,AT1G20930,AT1G22270,AT1G28560,AT1G33240,AT1G33770,AT1G47200,AT1G47230,AT1G48270,AT1G50240,AT1G50710,AT1G51690,AT1G53140,AT1G55350,AT1G57700,AT1G61000,AT1G65010,AT1G69390,AT1G69770,AT1G72160,AT1G75780,AT1G76310,AT1G77320,AT1G77620,AT1G77720,AT1G78770,AT1G80260…
GO:BP	negative regulation of biological process	GO:0048519	2.68922e-10	9.57037	1204	3392	270	22936	AT1G01360,AT1G03360,AT1G04550,AT1G05460,AT1G06760,AT1G07705,AT1G08030,AT1G08260,AT1G08400,AT1G08620,AT1G09060,AT1G09570,AT1G09700,AT1G10170,AT1G10450,AT1G11240,AT1G14920,AT1G15910,AT1G16860,AT1G17980,AT1G18070,AT1G18335,AT1G19100,AT1G19770,AT1G21190,AT1G21610,AT1G22950,AT1G24706,AT1G25260,AT1G26190,AT1G30210,AT1G30500,AT1G31500,AT1G32490,AT1G33240,AT1G43850,AT1G48270,AT1G48310,AT1G49540,AT1G54440…
GO:BP	posttranscriptional gene silencing	GO:0016441	4.6879e-10	9.32902	93	3392	43	22936	AT1G03360,AT1G05460,AT1G09700,AT1G24706,AT1G32490,AT1G54440,AT1G56310,AT1G73840,AT1G76630,AT2G13540,AT2G16390,AT2G19430,AT2G19930,AT2G21150,AT2G22370,AT2G28380,AT2G31660,AT2G40030,AT2G45620,AT3G03300,AT3G07590,AT3G20550,AT3G42670,AT3G46960,AT3G49500,AT3G62800,AT4G02840,AT4G13940,AT4G20910,AT4G21710,AT4G24500,AT4G29830,AT4G37510,AT5G01400,AT5G04290,AT5G09860,AT5G19820,AT5G20320,AT5G20930,AT5G23570…
GO:BP	histone methylation	GO:0016571	5.79442e-10	9.23699	97	3392	44	22936	AT1G05830,AT1G22950,AT1G45248,AT1G51450,AT1G54440,AT1G62830,AT1G69770,AT1G73100,AT1G76710,AT2G16390,AT2G17900,AT2G19640,AT2G19670,AT2G22370,AT2G23380,AT2G31650,AT2G33290,AT2G44150,AT3G06930,AT3G12270,AT3G19510,AT3G20740,AT3G21820,AT3G42660,AT3G44600,AT3G49660,AT3G61740,AT4G00830,AT4G02020,AT4G16570,AT4G20400,AT4G25630,AT4G29510,AT4G29830,AT4G31120,AT5G04940,AT5G06550,AT5G09790,AT5G11530,AT5G14530…
GO:BP	DNA-dependent DNA replication	GO:0006261	6.21197e-10	9.20677	146	3392	57	22936	AT1G08130,AT1G08260,AT1G08840,AT1G14460,AT1G16800,AT1G21690,AT1G30680,AT1G33240,AT1G48310,AT1G55350,AT1G63160,AT1G66730,AT1G67320,AT1G67630,AT1G77470,AT1G78650,AT1G78770,AT1G79950,AT2G01120,AT2G02480,AT2G02820,AT2G14050,AT2G16440,AT2G18290,AT2G29570,AT2G34780,AT2G42120,AT3G02820,AT3G02860,AT3G07100,AT3G18524,AT3G18580,AT3G20540,AT3G20780,AT3G24495,AT3G42660,AT3G49180,AT3G54750,AT4G00020,AT4G02060…
GO:BP	RNA transport	GO:0050658	9.01667e-10	9.04495	98	3392	44	22936	AT1G13160,AT1G14850,AT1G24310,AT1G24706,AT1G33410,AT1G45233,AT1G55540,AT1G63810,AT1G72370,AT1G72560,AT1G75340,AT1G80680,AT2G05120,AT2G13540,AT2G19430,AT2G19560,AT2G37990,AT2G40430,AT2G41620,AT2G44510,AT2G45810,AT3G04770,AT3G14120,AT3G15970,AT3G16310,AT3G49990,AT3G51800,AT3G56900,AT3G57350,AT3G61240,AT4G19210,AT4G30840,AT4G32910,AT4G37130,AT5G02530,AT5G02770,AT5G03830,AT5G05680,AT5G09860,AT5G11170…
GO:BP	nucleic acid transport	GO:0050657	9.01667e-10	9.04495	98	3392	44	22936	AT1G13160,AT1G14850,AT1G24310,AT1G24706,AT1G33410,AT1G45233,AT1G55540,AT1G63810,AT1G72370,AT1G72560,AT1G75340,AT1G80680,AT2G05120,AT2G13540,AT2G19430,AT2G19560,AT2G37990,AT2G40430,AT2G41620,AT2G44510,AT2G45810,AT3G04770,AT3G14120,AT3G15970,AT3G16310,AT3G49990,AT3G51800,AT3G56900,AT3G57350,AT3G61240,AT4G19210,AT4G30840,AT4G32910,AT4G37130,AT5G02530,AT5G02770,AT5G03830,AT5G05680,AT5G09860,AT5G11170…
GO:BP	establishment of RNA localization	GO:0051236	9.01667e-10	9.04495	98	3392	44	22936	AT1G13160,AT1G14850,AT1G24310,AT1G24706,AT1G33410,AT1G45233,AT1G55540,AT1G63810,AT1G72370,AT1G72560,AT1G75340,AT1G80680,AT2G05120,AT2G13540,AT2G19430,AT2G19560,AT2G37990,AT2G40430,AT2G41620,AT2G44510,AT2G45810,AT3G04770,AT3G14120,AT3G15970,AT3G16310,AT3G49990,AT3G51800,AT3G56900,AT3G57350,AT3G61240,AT4G19210,AT4G30840,AT4G32910,AT4G37130,AT5G02530,AT5G02770,AT5G03830,AT5G05680,AT5G09860,AT5G11170…
GO:BP	establishment of localization in cell	GO:0051649	1.06202e-09	8.97387	790	3392	191	22936	AT1G01580,AT1G02130,AT1G02690,AT1G03000,AT1G06950,AT1G08190,AT1G08400,AT1G12930,AT1G13160,AT1G13980,AT1G14850,AT1G15660,AT1G15880,AT1G23020,AT1G23935,AT1G24310,AT1G24706,AT1G26170,AT1G27310,AT1G27390,AT1G33410,AT1G45233,AT1G48090,AT1G48550,AT1G48635,AT1G50120,AT1G50500,AT1G50950,AT1G51160,AT1G55540,AT1G56590,AT1G57620,AT1G60070,AT1G61000,AT1G61570,AT1G62020,AT1G63810,AT1G63900,AT1G64500,AT1G67680…
GO:BP	RNA localization	GO:0006403	1.24025e-09	8.90649	106	3392	46	22936	AT1G03360,AT1G13160,AT1G14850,AT1G24310,AT1G24706,AT1G33410,AT1G45233,AT1G54440,AT1G55540,AT1G63810,AT1G72370,AT1G72560,AT1G75340,AT1G80680,AT2G05120,AT2G13540,AT2G19430,AT2G19560,AT2G37990,AT2G40430,AT2G41620,AT2G44510,AT2G45810,AT3G04770,AT3G14120,AT3G15970,AT3G16310,AT3G49990,AT3G51800,AT3G56900,AT3G57350,AT3G61240,AT4G19210,AT4G30840,AT4G32910,AT4G37130,AT5G02530,AT5G02770,AT5G03830,AT5G05680…
GO:BP	protein alkylation	GO:0008213	1.46503e-09	8.83415	129	3392	52	22936	AT1G04900,AT1G05830,AT1G22270,AT1G22950,AT1G45248,AT1G51450,AT1G54440,AT1G62830,AT1G69770,AT1G73100,AT1G76710,AT2G16390,AT2G17900,AT2G19640,AT2G19670,AT2G22370,AT2G23380,AT2G26810,AT2G31650,AT2G33290,AT2G44150,AT3G06930,AT3G12270,AT3G13440,AT3G19510,AT3G20740,AT3G21820,AT3G42660,AT3G44600,AT3G49660,AT3G58470,AT3G61740,AT4G00830,AT4G02020,AT4G16570,AT4G20400,AT4G25630,AT4G29510,AT4G29830,AT4G31120…
GO:BP	protein methylation	GO:0006479	1.46503e-09	8.83415	129	3392	52	22936	AT1G04900,AT1G05830,AT1G22270,AT1G22950,AT1G45248,AT1G51450,AT1G54440,AT1G62830,AT1G69770,AT1G73100,AT1G76710,AT2G16390,AT2G17900,AT2G19640,AT2G19670,AT2G22370,AT2G23380,AT2G26810,AT2G31650,AT2G33290,AT2G44150,AT3G06930,AT3G12270,AT3G13440,AT3G19510,AT3G20740,AT3G21820,AT3G42660,AT3G44600,AT3G49660,AT3G58470,AT3G61740,AT4G00830,AT4G02020,AT4G16570,AT4G20400,AT4G25630,AT4G29510,AT4G29830,AT4G31120…
GO:BP	maturation of LSU-rRNA	GO:0000470	1.57513e-09	8.80268	33	3392	23	22936	AT1G08360,AT1G80750,AT2G01250,AT2G27530,AT2G39390,AT2G40360,AT2G42710,AT2G44120,AT3G09500,AT3G23620,AT3G55170,AT3G58660,AT3G62870,AT4G12600,AT4G22380,AT4G25730,AT4G27010,AT5G02610,AT5G08180,AT5G14520,AT5G15550,AT5G20160,AT5G22440
GO:BP	RNA 3'-end processing	GO:0031123	2.80713e-09	8.55174	76	3392	37	22936	AT1G01210,AT1G03360,AT1G17980,AT1G22660,AT1G59760,AT1G60080,AT1G61010,AT1G72370,AT1G73820,AT1G73840,AT2G04530,AT2G17580,AT2G43410,AT2G45620,AT3G04770,AT3G08800,AT3G12990,AT3G26990,AT3G46210,AT3G53890,AT3G57150,AT3G60500,AT3G66652,AT4G04885,AT4G14790,AT4G25550,AT4G25630,AT4G27490,AT5G13480,AT5G14580,AT5G23880,AT5G27700,AT5G39840,AT5G39900,AT5G51660,AT5G52470,AT5G65180
GO:BP	macromolecule modification	GO:0043412	2.92881e-09	8.53331	3532	3392	660	22936	AT1G01100,AT1G01360,AT1G01540,AT1G01940,AT1G02145,AT1G02740,AT1G03150,AT1G03190,AT1G03365,AT1G03530,AT1G03780,AT1G04210,AT1G04390,AT1G04510,AT1G04640,AT1G04790,AT1G04860,AT1G04900,AT1G04910,AT1G05690,AT1G05750,AT1G05830,AT1G06390,AT1G06700,AT1G07570,AT1G08130,AT1G08460,AT1G08620,AT1G08750,AT1G09060,AT1G09290,AT1G09320,AT1G09570,AT1G10170,AT1G10450,AT1G10470,AT1G10490,AT1G10650,AT1G11340,AT1G11880…
GO:BP	posttranscriptional gene silencing by RNA	GO:0035194	6.06038e-09	8.2175	81	3392	38	22936	AT1G05460,AT1G09700,AT1G24706,AT1G32490,AT1G54440,AT1G56310,AT1G73840,AT2G13540,AT2G16390,AT2G19430,AT2G19930,AT2G21150,AT2G22370,AT2G28380,AT2G31660,AT2G40030,AT2G45620,AT3G03300,AT3G07590,AT3G20550,AT3G42670,AT3G49500,AT3G62800,AT4G02840,AT4G20910,AT4G21710,AT4G24500,AT4G37510,AT5G01400,AT5G04290,AT5G09860,AT5G19820,AT5G20320,AT5G20930,AT5G23570,AT5G23880,AT5G44200,AT5G56130
GO:BP	negative regulation of cellular biosynthetic process	GO:0031327	1.37728e-08	7.86098	396	3392	110	22936	AT1G04550,AT1G06760,AT1G07705,AT1G08030,AT1G09570,AT1G10170,AT1G10450,AT1G16860,AT1G18335,AT1G19100,AT1G22950,AT1G30500,AT1G33240,AT1G43850,AT1G48310,AT1G54440,AT1G59890,AT1G60650,AT1G66230,AT1G68840,AT1G69770,AT1G70060,AT1G75080,AT1G75380,AT1G76510,AT1G78880,AT2G16485,AT2G17410,AT2G18050,AT2G18290,AT2G19260,AT2G19930,AT2G22370,AT2G23380,AT2G25170,AT2G25900,AT2G26990,AT2G27470,AT2G28240,AT2G28380…
GO:BP	negative regulation of cellular macromolecule biosynthetic process	GO:2000113	1.51353e-08	7.82001	358	3392	102	22936	AT1G04550,AT1G06760,AT1G07705,AT1G09570,AT1G10170,AT1G10450,AT1G16860,AT1G18335,AT1G19100,AT1G22950,AT1G30500,AT1G33240,AT1G43850,AT1G48310,AT1G54440,AT1G59890,AT1G60650,AT1G66230,AT1G68840,AT1G69770,AT1G70060,AT1G75080,AT1G75380,AT1G76510,AT1G78880,AT2G16485,AT2G17410,AT2G18050,AT2G18290,AT2G19260,AT2G19930,AT2G22370,AT2G23380,AT2G25170,AT2G25900,AT2G26990,AT2G27470,AT2G28240,AT2G28380,AT2G30280…
GO:BP	intracellular transport	GO:0046907	2.04543e-08	7.68922	730	3392	175	22936	AT1G02130,AT1G02690,AT1G03000,AT1G06950,AT1G08190,AT1G08400,AT1G12930,AT1G13160,AT1G13980,AT1G14850,AT1G15880,AT1G23935,AT1G24310,AT1G24706,AT1G26170,AT1G27310,AT1G27390,AT1G33410,AT1G45233,AT1G48090,AT1G48550,AT1G48635,AT1G50120,AT1G50500,AT1G50950,AT1G51160,AT1G55540,AT1G56590,AT1G57620,AT1G60070,AT1G61570,AT1G62020,AT1G63810,AT1G63900,AT1G67680,AT1G68730,AT1G70490,AT1G72370,AT1G72560,AT1G73240…
GO:BP	protein import	GO:0017038	2.18708e-08	7.66014	129	3392	50	22936	AT1G02690,AT1G03000,AT1G06950,AT1G12930,AT1G14850,AT1G24310,AT1G26170,AT1G27310,AT1G27390,AT1G48635,AT1G55540,AT1G63900,AT1G68730,AT1G79560,AT1G80680,AT2G04030,AT2G05120,AT2G15290,AT2G31660,AT2G36070,AT2G41620,AT3G04460,AT3G06720,AT3G08947,AT3G08960,AT3G13860,AT3G14120,AT3G16310,AT3G18160,AT3G20000,AT3G27080,AT3G46740,AT3G57350,AT4G00026,AT4G02150,AT4G26780,AT4G32910,AT4G38760,AT5G03070,AT5G05680…
GO:BP	ribosomal small subunit assembly	GO:0000028	2.93935e-08	7.53175	39	3392	24	22936	AT1G04270,AT1G15440,AT1G30960,AT1G72370,AT2G36160,AT2G37270,AT2G45710,AT3G02080,AT3G04770,AT3G10090,AT3G11510,AT3G11940,AT3G52580,AT3G56510,AT3G61110,AT4G25740,AT5G03850,AT5G09510,AT5G15520,AT5G41520,AT5G47930,AT5G52650,AT5G61170,AT5G64140
GO:BP	mRNA splicing, via spliceosome	GO:0000398	3.12217e-08	7.50554	201	3392	67	22936	AT1G03330,AT1G04510,AT1G06220,AT1G09230,AT1G10320,AT1G20580,AT1G20960,AT1G21190,AT1G27900,AT1G28060,AT1G54380,AT1G60650,AT1G66510,AT1G76860,AT1G80070,AT1G80930,AT2G03870,AT2G13540,AT2G23930,AT2G24590,AT2G29580,AT2G32600,AT2G33340,AT2G37340,AT2G38770,AT2G42270,AT2G46610,AT2G47580,AT3G07590,AT3G07860,AT3G11500,AT3G16650,AT3G18790,AT3G19670,AT3G48120,AT3G49430,AT3G53030,AT3G53500,AT3G55460,AT3G59810…
GO:BP	negative regulation of biosynthetic process	GO:0009890	3.18825e-08	7.49645	401	3392	110	22936	AT1G04550,AT1G06760,AT1G07705,AT1G08030,AT1G09570,AT1G10170,AT1G10450,AT1G16860,AT1G18335,AT1G19100,AT1G22950,AT1G30500,AT1G33240,AT1G43850,AT1G48310,AT1G54440,AT1G59890,AT1G60650,AT1G66230,AT1G68840,AT1G69770,AT1G70060,AT1G75080,AT1G75380,AT1G76510,AT1G78880,AT2G16485,AT2G17410,AT2G18050,AT2G18290,AT2G19260,AT2G19930,AT2G22370,AT2G23380,AT2G25170,AT2G25900,AT2G26990,AT2G27470,AT2G28240,AT2G28380…
GO:BP	RNA splicing, via transesterification reactions with bulged adenosine as nucleophile	GO:0000377	3.99019e-08	7.39901	224	3392	72	22936	AT1G03330,AT1G04510,AT1G06220,AT1G09230,AT1G10320,AT1G20580,AT1G20960,AT1G21190,AT1G27900,AT1G28060,AT1G30010,AT1G54380,AT1G60650,AT1G66510,AT1G76860,AT1G80070,AT1G80930,AT2G03870,AT2G13540,AT2G20020,AT2G23930,AT2G24590,AT2G29580,AT2G32600,AT2G33340,AT2G37340,AT2G38770,AT2G42270,AT2G46610,AT2G47580,AT3G07590,AT3G07860,AT3G11500,AT3G16650,AT3G18790,AT3G19670,AT3G48120,AT3G49430,AT3G53030,AT3G53500…
GO:BP	RNA splicing, via transesterification reactions	GO:0000375	3.99019e-08	7.39901	224	3392	72	22936	AT1G03330,AT1G04510,AT1G06220,AT1G09230,AT1G10320,AT1G20580,AT1G20960,AT1G21190,AT1G27900,AT1G28060,AT1G30010,AT1G54380,AT1G60650,AT1G66510,AT1G76860,AT1G80070,AT1G80930,AT2G03870,AT2G13540,AT2G20020,AT2G23930,AT2G24590,AT2G29580,AT2G32600,AT2G33340,AT2G37340,AT2G38770,AT2G42270,AT2G46610,AT2G47580,AT3G07590,AT3G07860,AT3G11500,AT3G16650,AT3G18790,AT3G19670,AT3G48120,AT3G49430,AT3G53030,AT3G53500…
GO:BP	DNA conformation change	GO:0071103	4.79628e-08	7.3191	160	3392	57	22936	AT1G03190,AT1G06670,AT1G06760,AT1G07660,AT1G07820,AT1G10930,AT1G16800,AT1G18800,AT1G20720,AT1G30680,AT1G31360,AT1G48310,AT1G74560,AT1G79350,AT1G79950,AT2G01440,AT2G16440,AT2G18050,AT2G19480,AT2G27470,AT2G28740,AT2G30620,AT2G31970,AT2G32000,AT3G02680,AT3G10690,AT3G16730,AT3G18035,AT3G20780,AT3G44530,AT3G45930,AT3G46320,AT3G47460,AT3G53730,AT3G57060,AT4G02060,AT4G09550,AT4G26110,AT4G31210,AT4G35740…
GO:BP	negative regulation of gene expression, epigenetic	GO:0045814	4.81156e-08	7.31771	82	3392	37	22936	AT1G06760,AT1G08620,AT1G18335,AT1G19100,AT1G22950,AT1G54440,AT1G69770,AT1G76510,AT2G16485,AT2G17410,AT2G18050,AT2G19930,AT2G23380,AT2G27470,AT2G28240,AT2G28380,AT2G30280,AT2G30620,AT2G43410,AT3G15120,AT3G18035,AT3G20740,AT3G44530,AT3G48670,AT3G49500,AT3G62800,AT4G02020,AT4G13940,AT4G31270,AT4G32620,AT4G36290,AT5G04290,AT5G25480,AT5G39550,AT5G44280,AT5G56740,AT5G66750
GO:BP	negative regulation of macromolecule biosynthetic process	GO:0010558	6.49234e-08	7.1876	376	3392	104	22936	AT1G04550,AT1G06760,AT1G07705,AT1G09570,AT1G10170,AT1G10450,AT1G16860,AT1G18335,AT1G19100,AT1G22950,AT1G30500,AT1G33240,AT1G43850,AT1G48310,AT1G54440,AT1G59890,AT1G60650,AT1G66230,AT1G68840,AT1G69770,AT1G70060,AT1G75080,AT1G75380,AT1G76510,AT1G78880,AT2G16485,AT2G17410,AT2G18050,AT2G18290,AT2G19260,AT2G19930,AT2G22370,AT2G23380,AT2G25170,AT2G25900,AT2G26990,AT2G27470,AT2G28240,AT2G28380,AT2G30280…
GO:BP	cellular localization	GO:0051641	8.76151e-08	7.05742	1020	3392	226	22936	AT1G01580,AT1G02130,AT1G02690,AT1G03000,AT1G03360,AT1G05950,AT1G06950,AT1G08190,AT1G08350,AT1G08400,AT1G08750,AT1G10180,AT1G10950,AT1G12730,AT1G12930,AT1G13160,AT1G13980,AT1G14850,AT1G15660,AT1G15880,AT1G19970,AT1G23020,AT1G23935,AT1G24310,AT1G24706,AT1G26170,AT1G27310,AT1G27390,AT1G33410,AT1G45233,AT1G47270,AT1G48090,AT1G48550,AT1G48635,AT1G50120,AT1G50500,AT1G50950,AT1G51160,AT1G55130,AT1G55540…
GO:BP	gene silencing by RNA	GO:0031047	1.49174e-07	6.82631	135	3392	50	22936	AT1G05460,AT1G09700,AT1G15910,AT1G19100,AT1G24706,AT1G32490,AT1G54440,AT1G56310,AT1G73840,AT1G80790,AT2G02090,AT2G13540,AT2G16390,AT2G16485,AT2G19430,AT2G19930,AT2G21150,AT2G22370,AT2G28380,AT2G30280,AT2G31660,AT2G33290,AT2G40030,AT2G43410,AT2G45620,AT3G03300,AT3G07590,AT3G12550,AT3G20010,AT3G20550,AT3G42670,AT3G48670,AT3G49500,AT3G62800,AT4G02840,AT4G20910,AT4G21710,AT4G24500,AT4G36290,AT4G37510…
GO:BP	protein import into nucleus	GO:0006606	2.14496e-07	6.66858	51	3392	27	22936	AT1G02690,AT1G12930,AT1G14850,AT1G24310,AT1G26170,AT1G27310,AT1G55540,AT1G80680,AT2G05120,AT2G31660,AT2G41620,AT3G06720,AT3G08947,AT3G08960,AT3G14120,AT3G16310,AT3G57350,AT4G02150,AT4G32910,AT4G38760,AT5G03070,AT5G05680,AT5G19820,AT5G20020,AT5G41790,AT5G55190,AT5G62600
GO:BP	peptidyl-lysine modification	GO:0018205	2.61982e-07	6.58173	201	3392	65	22936	AT1G02740,AT1G04640,AT1G05690,AT1G05830,AT1G09060,AT1G16690,AT1G18335,AT1G45248,AT1G49540,AT1G51450,AT1G54440,AT1G60220,AT1G60700,AT1G62830,AT1G69770,AT1G73100,AT1G76710,AT2G16390,AT2G17900,AT2G19260,AT2G19640,AT2G22370,AT2G23380,AT2G31650,AT2G33290,AT2G44150,AT3G06910,AT3G08020,AT3G10070,AT3G19510,AT3G20740,AT3G21820,AT3G42660,AT3G49660,AT3G52100,AT3G58470,AT3G61740,AT4G00020,AT4G00830,AT4G02020…
GO:BP	peptidyl-amino acid modification	GO:0018193	3.08897e-07	6.51019	491	3392	125	22936	AT1G01940,AT1G02740,AT1G03150,AT1G04210,AT1G04640,AT1G04900,AT1G05690,AT1G05830,AT1G06700,AT1G07570,AT1G09060,AT1G12580,AT1G13690,AT1G16690,AT1G18335,AT1G45248,AT1G49540,AT1G51450,AT1G52310,AT1G53720,AT1G54440,AT1G60220,AT1G60700,AT1G62830,AT1G69770,AT1G73100,AT1G73655,AT1G76400,AT1G76710,AT1G80410,AT2G11000,AT2G15790,AT2G16250,AT2G16390,AT2G17820,AT2G17900,AT2G19260,AT2G19640,AT2G19670,AT2G22370…
GO:BP	chromatin silencing	GO:0006342	3.86334e-07	6.41304	76	3392	34	22936	AT1G06760,AT1G18335,AT1G19100,AT1G22950,AT1G54440,AT1G69770,AT1G76510,AT2G16485,AT2G17410,AT2G18050,AT2G19930,AT2G23380,AT2G27470,AT2G28240,AT2G28380,AT2G30280,AT2G30620,AT2G43410,AT3G15120,AT3G18035,AT3G20740,AT3G44530,AT3G48670,AT3G49500,AT3G62800,AT4G02020,AT4G13940,AT4G31270,AT4G32620,AT4G36290,AT5G04290,AT5G39550,AT5G56740,AT5G66750
GO:BP	chromatin organization involved in negative regulation of transcription	GO:0097549	3.86334e-07	6.41304	76	3392	34	22936	AT1G06760,AT1G18335,AT1G19100,AT1G22950,AT1G54440,AT1G69770,AT1G76510,AT2G16485,AT2G17410,AT2G18050,AT2G19930,AT2G23380,AT2G27470,AT2G28240,AT2G28380,AT2G30280,AT2G30620,AT2G43410,AT3G15120,AT3G18035,AT3G20740,AT3G44530,AT3G48670,AT3G49500,AT3G62800,AT4G02020,AT4G13940,AT4G31270,AT4G32620,AT4G36290,AT5G04290,AT5G39550,AT5G56740,AT5G66750
GO:BP	regulation of metabolic process	GO:0019222	4.00053e-07	6.39788	3588	3392	654	22936	AT1G01100,AT1G01210,AT1G01360,AT1G02220,AT1G02740,AT1G03190,AT1G03360,AT1G03780,AT1G04550,AT1G05055,AT1G05460,AT1G05690,AT1G05830,AT1G06160,AT1G06515,AT1G06760,AT1G06850,AT1G07530,AT1G07705,AT1G07950,AT1G08030,AT1G08465,AT1G08620,AT1G09060,AT1G09250,AT1G09570,AT1G09700,AT1G09770,AT1G10120,AT1G10170,AT1G10450,AT1G10470,AT1G10840,AT1G14510,AT1G14685,AT1G14920,AT1G15910,AT1G16690,AT1G16860,AT1G17040…
GO:BP	protein-containing complex localization	GO:0031503	5.1039e-07	6.2921	66	3392	31	22936	AT1G10180,AT1G13160,AT1G24706,AT1G33410,AT1G45233,AT1G63810,AT1G72370,AT1G72560,AT2G05120,AT2G13540,AT2G19560,AT2G37990,AT2G40430,AT2G41620,AT2G44510,AT3G04770,AT3G05270,AT3G14120,AT3G49990,AT3G51800,AT3G57350,AT4G09550,AT4G19210,AT4G32910,AT5G02770,AT5G03830,AT5G05680,AT5G09860,AT5G17410,AT5G49830,AT5G56130
GO:BP	maturation of 5.8S rRNA	GO:0000460	5.29232e-07	6.27635	26	3392	18	22936	AT1G03360,AT1G59760,AT1G60080,AT1G72370,AT2G37990,AT2G40360,AT3G04770,AT3G12990,AT3G24080,AT3G53890,AT3G56510,AT3G60500,AT4G25730,AT4G27010,AT5G14520,AT5G15550,AT5G27700,AT5G59460
GO:BP	cell cycle process	GO:0022402	5.53236e-07	6.25709	485	3392	123	22936	AT1G02730,AT1G03780,AT1G04730,AT1G07910,AT1G08400,AT1G13980,AT1G14920,AT1G15660,AT1G15940,AT1G20720,AT1G20930,AT1G28560,AT1G33240,AT1G47230,AT1G50240,AT1G50710,AT1G53140,AT1G55350,AT1G61000,AT1G65010,AT1G69390,AT1G69770,AT1G76310,AT1G77320,AT1G77620,AT1G77720,AT1G78770,AT1G80260,AT1G80810,AT2G01990,AT2G02820,AT2G18290,AT2G26460,AT2G26760,AT2G27170,AT2G31970,AT2G32540,AT2G32980,AT2G34780,AT2G35190…
GO:BP	chromatin organization involved in regulation of transcription	GO:0034401	5.93779e-07	6.22638	77	3392	34	22936	AT1G06760,AT1G18335,AT1G19100,AT1G22950,AT1G54440,AT1G69770,AT1G76510,AT2G16485,AT2G17410,AT2G18050,AT2G19930,AT2G23380,AT2G27470,AT2G28240,AT2G28380,AT2G30280,AT2G30620,AT2G43410,AT3G15120,AT3G18035,AT3G20740,AT3G44530,AT3G48670,AT3G49500,AT3G62800,AT4G02020,AT4G13940,AT4G31270,AT4G32620,AT4G36290,AT5G04290,AT5G39550,AT5G56740,AT5G66750
GO:BP	mitotic cell cycle	GO:0000278	6.94148e-07	6.15855	279	3392	81	22936	AT1G02730,AT1G03780,AT1G07910,AT1G08260,AT1G08400,AT1G15660,AT1G15940,AT1G20930,AT1G47200,AT1G47230,AT1G48270,AT1G51690,AT1G61000,AT1G69770,AT1G75780,AT1G76310,AT1G77320,AT1G77620,AT1G77720,AT1G80260,AT1G80810,AT2G20000,AT2G20190,AT2G26460,AT2G26760,AT2G27970,AT2G32540,AT2G32980,AT2G40430,AT2G44510,AT2G44950,AT3G02680,AT3G02860,AT3G05330,AT3G16730,AT3G17360,AT3G18730,AT3G24495,AT3G42660,AT3G44530…
GO:BP	regulation of macromolecule metabolic process	GO:0060255	8.03562e-07	6.09498	3348	3392	613	22936	AT1G01100,AT1G01210,AT1G01360,AT1G02220,AT1G02740,AT1G03190,AT1G03360,AT1G03780,AT1G04550,AT1G05055,AT1G05460,AT1G05690,AT1G05830,AT1G06160,AT1G06515,AT1G06760,AT1G06850,AT1G07530,AT1G07705,AT1G07950,AT1G08030,AT1G08465,AT1G08620,AT1G09060,AT1G09250,AT1G09570,AT1G09700,AT1G09770,AT1G10120,AT1G10170,AT1G10450,AT1G10470,AT1G10840,AT1G14510,AT1G14685,AT1G14920,AT1G15910,AT1G16690,AT1G16860,AT1G17040…
GO:BP	intracellular protein transport	GO:0006886	8.09936e-07	6.09155	597	3392	144	22936	AT1G02130,AT1G02690,AT1G03000,AT1G06950,AT1G08190,AT1G12930,AT1G13160,AT1G14850,AT1G23935,AT1G24310,AT1G24706,AT1G26170,AT1G27310,AT1G27390,AT1G33410,AT1G45233,AT1G48090,AT1G48550,AT1G48635,AT1G55540,AT1G56590,AT1G57620,AT1G60070,AT1G61570,AT1G62020,AT1G63810,AT1G63900,AT1G67680,AT1G68730,AT1G70490,AT1G72370,AT1G72560,AT1G79560,AT1G79990,AT1G80680,AT2G04030,AT2G05120,AT2G05170,AT2G13540,AT2G15290…
GO:BP	import into nucleus	GO:0051170	1.15318e-06	5.9381	54	3392	27	22936	AT1G02690,AT1G12930,AT1G14850,AT1G24310,AT1G26170,AT1G27310,AT1G55540,AT1G80680,AT2G05120,AT2G31660,AT2G41620,AT3G06720,AT3G08947,AT3G08960,AT3G14120,AT3G16310,AT3G57350,AT4G02150,AT4G32910,AT4G38760,AT5G03070,AT5G05680,AT5G19820,AT5G20020,AT5G41790,AT5G55190,AT5G62600
GO:BP	RNA methylation	GO:0001510	1.18511e-06	5.92624	75	3392	33	22936	AT1G22270,AT1G36310,AT1G45231,AT2G19870,AT2G22400,AT2G28450,AT3G05680,AT3G52210,AT3G55160,AT3G56120,AT3G56330,AT3G57000,AT4G01880,AT4G04670,AT4G09980,AT4G10760,AT4G17610,AT4G20910,AT4G25630,AT4G25730,AT4G26600,AT4G27340,AT4G40000,AT5G01230,AT5G10910,AT5G14600,AT5G15810,AT5G24840,AT5G26180,AT5G51130,AT5G52470,AT5G55920,AT5G57280
GO:BP	protein transport	GO:0015031	1.34188e-06	5.87229	855	3392	191	22936	AT1G01960,AT1G02130,AT1G02690,AT1G03000,AT1G03380,AT1G06950,AT1G08190,AT1G08400,AT1G12930,AT1G13160,AT1G13980,AT1G14850,AT1G15880,AT1G23935,AT1G24310,AT1G24706,AT1G26170,AT1G27310,AT1G27390,AT1G31780,AT1G32050,AT1G33410,AT1G45233,AT1G48090,AT1G48550,AT1G48635,AT1G49180,AT1G49410,AT1G50500,AT1G55540,AT1G55690,AT1G56590,AT1G57620,AT1G60070,AT1G61570,AT1G62020,AT1G63810,AT1G63900,AT1G67680,AT1G68730…
GO:BP	maturation of 5.8S rRNA from tricistronic rRNA transcript (SSU-rRNA, 5.8S rRNA, LSU-rRNA)	GO:0000466	1.58189e-06	5.80082	22	3392	16	22936	AT1G03360,AT1G60080,AT1G72370,AT2G37990,AT2G40360,AT3G04770,AT3G12990,AT3G24080,AT3G53890,AT3G56510,AT3G60500,AT4G25730,AT4G27010,AT5G14520,AT5G15550,AT5G27700
GO:BP	mRNA transport	GO:0051028	2.36417e-06	5.62632	73	3392	32	22936	AT1G14850,AT1G24310,AT1G24706,AT1G33410,AT1G45233,AT1G55540,AT1G75340,AT1G80680,AT2G05120,AT2G13540,AT2G19430,AT2G19560,AT2G41620,AT2G45810,AT3G14120,AT3G15970,AT3G16310,AT3G56900,AT3G57350,AT3G61240,AT4G30840,AT4G32910,AT4G37130,AT5G02530,AT5G02770,AT5G05680,AT5G09860,AT5G11170,AT5G11200,AT5G40480,AT5G51200,AT5G56130
GO:BP	protein export from nucleus	GO:0006611	2.60567e-06	5.58408	59	3392	28	22936	AT1G13160,AT1G24706,AT1G33410,AT1G45233,AT1G63810,AT1G72370,AT1G72560,AT2G13540,AT2G19560,AT2G37990,AT2G40430,AT2G41620,AT2G44510,AT3G04490,AT3G04770,AT3G14120,AT3G49990,AT3G51800,AT3G57350,AT4G18710,AT4G19210,AT4G32910,AT5G02770,AT5G03830,AT5G05680,AT5G06120,AT5G09860,AT5G56130
GO:BP	establishment of protein localization	GO:0045184	2.91119e-06	5.53593	863	3392	191	22936	AT1G01960,AT1G02130,AT1G02690,AT1G03000,AT1G03380,AT1G06950,AT1G08190,AT1G08400,AT1G12930,AT1G13160,AT1G13980,AT1G14850,AT1G15880,AT1G23935,AT1G24310,AT1G24706,AT1G26170,AT1G27310,AT1G27390,AT1G31780,AT1G32050,AT1G33410,AT1G45233,AT1G48090,AT1G48550,AT1G48635,AT1G49180,AT1G49410,AT1G50500,AT1G55540,AT1G55690,AT1G56590,AT1G57620,AT1G60070,AT1G61570,AT1G62020,AT1G63810,AT1G63900,AT1G67680,AT1G68730…
GO:BP	protein localization	GO:0008104	3.73323e-06	5.42792	1022	3392	219	22936	AT1G01960,AT1G02130,AT1G02690,AT1G03000,AT1G03380,AT1G05950,AT1G06390,AT1G06950,AT1G08190,AT1G08350,AT1G08400,AT1G08750,AT1G10180,AT1G10950,AT1G12730,AT1G12930,AT1G13160,AT1G13980,AT1G14850,AT1G15880,AT1G19970,AT1G23935,AT1G24310,AT1G24706,AT1G26170,AT1G27310,AT1G27390,AT1G31780,AT1G32050,AT1G33410,AT1G45233,AT1G47270,AT1G48090,AT1G48550,AT1G48635,AT1G49180,AT1G49410,AT1G50500,AT1G55130,AT1G55540…
GO:BP	nuclear export	GO:0051168	5.19712e-06	5.28424	64	3392	29	22936	AT1G13160,AT1G24706,AT1G33410,AT1G45233,AT1G63810,AT1G72370,AT1G72560,AT1G80680,AT2G13540,AT2G19560,AT2G37990,AT2G40430,AT2G41620,AT2G44510,AT3G04490,AT3G04770,AT3G14120,AT3G49990,AT3G51800,AT3G57350,AT4G18710,AT4G19210,AT4G32910,AT5G02770,AT5G03830,AT5G05680,AT5G06120,AT5G09860,AT5G56130
GO:BP	protein localization to nucleus	GO:0034504	6.66489e-06	5.17621	61	3392	28	22936	AT1G02690,AT1G12930,AT1G14850,AT1G24310,AT1G26170,AT1G27310,AT1G55540,AT1G80680,AT2G05120,AT2G31660,AT2G41620,AT3G06720,AT3G08947,AT3G08960,AT3G14120,AT3G16310,AT3G54220,AT3G57350,AT4G02150,AT4G32910,AT4G38760,AT5G03070,AT5G05680,AT5G19820,AT5G20020,AT5G41790,AT5G55190,AT5G62600
GO:BP	protein localization to organelle	GO:0033365	7.78609e-06	5.10868	317	3392	86	22936	AT1G02690,AT1G03000,AT1G06950,AT1G08190,AT1G12930,AT1G14850,AT1G19970,AT1G24310,AT1G26170,AT1G27310,AT1G27390,AT1G47270,AT1G48090,AT1G48635,AT1G55540,AT1G61570,AT1G63900,AT1G67680,AT1G68730,AT1G75760,AT1G79560,AT1G80680,AT2G04030,AT2G05120,AT2G15290,AT2G18240,AT2G21600,AT2G31660,AT2G35190,AT2G36070,AT2G41620,AT2G46470,AT2G47900,AT3G04460,AT3G06720,AT3G07190,AT3G08947,AT3G08960,AT3G13860,AT3G14120…
GO:BP	cleavage involved in rRNA processing	GO:0000469	7.83757e-06	5.10582	21	3392	15	22936	AT1G03360,AT1G12650,AT1G48920,AT1G60080,AT1G72370,AT2G37990,AT3G04770,AT3G12990,AT3G24080,AT3G53890,AT3G56510,AT3G60500,AT5G08180,AT5G27700,AT5G41190
GO:BP	cellular protein localization	GO:0034613	8.61592e-06	5.0647	764	3392	171	22936	AT1G02130,AT1G02690,AT1G03000,AT1G05950,AT1G06950,AT1G08190,AT1G08350,AT1G08750,AT1G10180,AT1G10950,AT1G12730,AT1G12930,AT1G13160,AT1G14850,AT1G19970,AT1G23935,AT1G24310,AT1G24706,AT1G26170,AT1G27310,AT1G27390,AT1G33410,AT1G45233,AT1G47270,AT1G48090,AT1G48550,AT1G48635,AT1G55130,AT1G55540,AT1G56590,AT1G57620,AT1G60070,AT1G61570,AT1G62020,AT1G63810,AT1G63900,AT1G67680,AT1G68730,AT1G70490,AT1G72370…
GO:BP	ribonucleoprotein complex export from nucleus	GO:0071426	1.32664e-05	4.87725	52	3392	25	22936	AT1G13160,AT1G24706,AT1G33410,AT1G45233,AT1G63810,AT1G72370,AT1G72560,AT2G13540,AT2G19560,AT2G37990,AT2G40430,AT2G41620,AT2G44510,AT3G04770,AT3G14120,AT3G49990,AT3G51800,AT3G57350,AT4G19210,AT4G32910,AT5G02770,AT5G03830,AT5G05680,AT5G09860,AT5G56130
GO:BP	ribonucleoprotein complex localization	GO:0071166	1.32664e-05	4.87725	52	3392	25	22936	AT1G13160,AT1G24706,AT1G33410,AT1G45233,AT1G63810,AT1G72370,AT1G72560,AT2G13540,AT2G19560,AT2G37990,AT2G40430,AT2G41620,AT2G44510,AT3G04770,AT3G14120,AT3G49990,AT3G51800,AT3G57350,AT4G19210,AT4G32910,AT5G02770,AT5G03830,AT5G05680,AT5G09860,AT5G56130
GO:BP	cytoplasmic translational initiation	GO:0002183	1.446e-05	4.83983	27	3392	17	22936	AT1G04170,AT1G09150,AT1G10840,AT1G71350,AT2G39990,AT2G46280,AT3G11400,AT3G57290,AT4G11420,AT4G20980,AT4G33250,AT5G11900,AT5G15610,AT5G25754,AT5G25757,AT5G25780,AT5G44320
GO:BP	cellular response to stress	GO:0033554	1.83491e-05	4.73639	1058	3392	222	22936	AT1G01930,AT1G02145,AT1G03190,AT1G04510,AT1G05055,AT1G07380,AT1G08130,AT1G08260,AT1G08400,AT1G08600,AT1G08840,AT1G09770,AT1G10930,AT1G11780,AT1G12370,AT1G12520,AT1G15910,AT1G15940,AT1G15970,AT1G16800,AT1G16900,AT1G18090,AT1G18340,AT1G18800,AT1G19100,AT1G20720,AT1G21710,AT1G21910,AT1G26190,AT1G26800,AT1G29900,AT1G31360,AT1G33240,AT1G35620,AT1G43850,AT1G46264,AT1G47490,AT1G47500,AT1G48310,AT1G52260…
GO:BP	tRNA processing	GO:0008033	1.96176e-05	4.70735	127	3392	44	22936	AT1G01210,AT1G07910,AT1G09290,AT1G10490,AT1G16800,AT1G22270,AT1G22660,AT1G36310,AT1G50200,AT1G51310,AT1G66520,AT1G68720,AT1G72560,AT1G76120,AT2G04530,AT2G18410,AT2G22400,AT2G43190,AT2G45695,AT3G11800,AT3G44150,AT3G55160,AT3G56120,AT3G56330,AT3G57940,AT3G63110,AT4G01880,AT4G04670,AT4G10090,AT4G21900,AT4G27340,AT4G38890,AT4G40000,AT5G01230,AT5G12410,AT5G14580,AT5G14600,AT5G15810,AT5G24840,AT5G25480…
GO:BP	maturation of LSU-rRNA from tricistronic rRNA transcript (SSU-rRNA, 5.8S rRNA, LSU-rRNA)	GO:0000463	2.14111e-05	4.66936	17	3392	13	22936	AT1G80750,AT2G01250,AT2G39390,AT2G40360,AT2G44120,AT3G09500,AT3G23620,AT3G55170,AT4G25730,AT4G27010,AT5G02610,AT5G14520,AT5G15550
GO:BP	cellular macromolecule localization	GO:0070727	2.45344e-05	4.61022	797	3392	175	22936	AT1G02130,AT1G02690,AT1G03000,AT1G03360,AT1G05950,AT1G06950,AT1G08190,AT1G08350,AT1G08750,AT1G10180,AT1G10950,AT1G12730,AT1G12930,AT1G13160,AT1G14850,AT1G19970,AT1G23935,AT1G24310,AT1G24706,AT1G26170,AT1G27310,AT1G27390,AT1G33410,AT1G45233,AT1G47270,AT1G48090,AT1G48550,AT1G48635,AT1G55130,AT1G55540,AT1G56590,AT1G57620,AT1G60070,AT1G61570,AT1G62020,AT1G63810,AT1G63900,AT1G67680,AT1G68730,AT1G70490…
GO:BP	regulation of DNA metabolic process	GO:0051052	2.68661e-05	4.5708	91	3392	35	22936	AT1G03190,AT1G06760,AT1G15910,AT1G19100,AT1G28060,AT1G49540,AT1G54440,AT1G79950,AT2G18050,AT2G30620,AT2G31610,AT2G35320,AT3G01610,AT3G16730,AT3G18035,AT3G18524,AT3G24495,AT3G48670,AT3G48710,AT3G49180,AT3G53870,AT4G02070,AT4G26630,AT4G29860,AT4G32970,AT4G36290,AT5G27680,AT5G35530,AT5G40820,AT5G41360,AT5G54090,AT5G55660,AT5G59800,AT5G63950,AT5G66750
GO:BP	establishment of protein localization to organelle	GO:0072594	3.15628e-05	4.50082	262	3392	73	22936	AT1G02690,AT1G03000,AT1G06950,AT1G08190,AT1G12930,AT1G14850,AT1G24310,AT1G26170,AT1G27310,AT1G27390,AT1G48090,AT1G48635,AT1G55540,AT1G61570,AT1G63900,AT1G67680,AT1G68730,AT1G79560,AT1G80680,AT2G04030,AT2G05120,AT2G15290,AT2G31660,AT2G35190,AT2G36070,AT2G41620,AT2G46470,AT3G04460,AT3G06720,AT3G08947,AT3G08960,AT3G13860,AT3G14120,AT3G16310,AT3G17440,AT3G18160,AT3G20000,AT3G25120,AT3G27080,AT3G46560…
GO:BP	amide transport	GO:0042886	3.28726e-05	4.48317	929	3392	198	22936	AT1G01960,AT1G02130,AT1G02690,AT1G03000,AT1G03380,AT1G06950,AT1G08190,AT1G08400,AT1G12930,AT1G13160,AT1G13980,AT1G14850,AT1G15880,AT1G23935,AT1G24310,AT1G24706,AT1G26170,AT1G27310,AT1G27390,AT1G31780,AT1G32050,AT1G33410,AT1G45233,AT1G48090,AT1G48550,AT1G48635,AT1G49180,AT1G49410,AT1G50500,AT1G55540,AT1G55690,AT1G56590,AT1G57620,AT1G60070,AT1G61570,AT1G62020,AT1G63810,AT1G63900,AT1G67680,AT1G68730…
GO:BP	translational initiation	GO:0006413	3.59072e-05	4.44482	125	3392	43	22936	AT1G04170,AT1G09150,AT1G10840,AT1G18070,AT1G21160,AT1G22780,AT1G29550,AT1G30590,AT1G34030,AT1G34360,AT1G34570,AT1G48970,AT1G66520,AT1G71350,AT1G76810,AT2G24050,AT2G34750,AT2G39990,AT2G40290,AT2G46280,AT3G11400,AT3G13920,AT3G57290,AT3G59410,AT4G09800,AT4G11420,AT4G18040,AT4G19210,AT4G20980,AT4G33250,AT4G34110,AT4G38710,AT5G05470,AT5G11900,AT5G15610,AT5G20920,AT5G25754,AT5G25757,AT5G25780,AT5G44320…
GO:BP	peptide transport	GO:0015833	4.08655e-05	4.38864	909	3392	194	22936	AT1G01960,AT1G02130,AT1G02690,AT1G03000,AT1G03380,AT1G06950,AT1G08190,AT1G08400,AT1G12930,AT1G13160,AT1G13980,AT1G14850,AT1G15880,AT1G23935,AT1G24310,AT1G24706,AT1G26170,AT1G27310,AT1G27390,AT1G31780,AT1G32050,AT1G33410,AT1G45233,AT1G48090,AT1G48550,AT1G48635,AT1G49180,AT1G49410,AT1G50500,AT1G55540,AT1G55690,AT1G56590,AT1G57620,AT1G60070,AT1G61570,AT1G62020,AT1G63810,AT1G63900,AT1G67680,AT1G68730…
GO:BP	negative regulation of transcription, DNA-templated	GO:0045892	4.11841e-05	4.38527	288	3392	78	22936	AT1G04550,AT1G06760,AT1G10170,AT1G10450,AT1G18335,AT1G19100,AT1G22950,AT1G30500,AT1G33240,AT1G43850,AT1G54440,AT1G59890,AT1G60650,AT1G66230,AT1G68840,AT1G69770,AT1G70060,AT1G75080,AT1G75380,AT1G76510,AT2G16485,AT2G17410,AT2G18050,AT2G19260,AT2G19930,AT2G22370,AT2G23380,AT2G25170,AT2G26990,AT2G27470,AT2G28240,AT2G28380,AT2G30280,AT2G30620,AT2G34720,AT2G36010,AT2G39810,AT2G43410,AT3G02860,AT3G07050…
GO:BP	RNA export from nucleus	GO:0006405	4.21242e-05	4.37547	58	3392	26	22936	AT1G13160,AT1G24706,AT1G33410,AT1G45233,AT1G63810,AT1G72370,AT1G72560,AT1G80680,AT2G13540,AT2G19560,AT2G37990,AT2G40430,AT2G41620,AT2G44510,AT3G04770,AT3G14120,AT3G49990,AT3G51800,AT3G57350,AT4G19210,AT4G32910,AT5G02770,AT5G03830,AT5G05680,AT5G09860,AT5G56130
GO:BP	ncRNA 3'-end processing	GO:0043628	6.08361e-05	4.21584	35	3392	19	22936	AT1G01210,AT1G03360,AT1G22660,AT1G59760,AT1G60080,AT1G61010,AT1G72370,AT2G04530,AT3G04770,AT3G08800,AT3G12990,AT3G46210,AT3G53890,AT3G57150,AT3G60500,AT4G25630,AT4G27490,AT5G27700,AT5G52470
GO:BP	cellular protein modification process	GO:0006464	6.42162e-05	4.19236	3092	3392	557	22936	AT1G01100,AT1G01360,AT1G01540,AT1G01940,AT1G02145,AT1G02740,AT1G03150,AT1G03190,AT1G03365,AT1G03780,AT1G04210,AT1G04390,AT1G04510,AT1G04640,AT1G04790,AT1G04860,AT1G04900,AT1G04910,AT1G05690,AT1G05830,AT1G06390,AT1G06700,AT1G07570,AT1G08460,AT1G08620,AT1G08750,AT1G09060,AT1G09570,AT1G10170,AT1G10450,AT1G10470,AT1G10650,AT1G11340,AT1G11880,AT1G11950,AT1G12580,AT1G12730,AT1G13690,AT1G14020,AT1G15530…
GO:BP	protein modification process	GO:0036211	6.42162e-05	4.19236	3092	3392	557	22936	AT1G01100,AT1G01360,AT1G01540,AT1G01940,AT1G02145,AT1G02740,AT1G03150,AT1G03190,AT1G03365,AT1G03780,AT1G04210,AT1G04390,AT1G04510,AT1G04640,AT1G04790,AT1G04860,AT1G04900,AT1G04910,AT1G05690,AT1G05830,AT1G06390,AT1G06700,AT1G07570,AT1G08460,AT1G08620,AT1G08750,AT1G09060,AT1G09570,AT1G10170,AT1G10450,AT1G10470,AT1G10650,AT1G11340,AT1G11880,AT1G11950,AT1G12580,AT1G12730,AT1G13690,AT1G14020,AT1G15530…
GO:BP	histone lysine methylation	GO:0034968	6.82387e-05	4.16597	78	3392	31	22936	AT1G05830,AT1G45248,AT1G51450,AT1G54440,AT1G62830,AT1G69770,AT1G73100,AT1G76710,AT2G16390,AT2G17900,AT2G19640,AT2G22370,AT2G23380,AT2G31650,AT2G33290,AT2G44150,AT3G19510,AT3G20740,AT3G21820,AT3G42660,AT3G49660,AT3G61740,AT4G00830,AT4G02020,AT4G29830,AT5G04940,AT5G09790,AT5G11530,AT5G14530,AT5G14620,AT5G66750
GO:BP	production of small RNA involved in gene silencing by RNA	GO:0070918	7.40395e-05	4.13054	63	3392	27	22936	AT1G09700,AT1G24706,AT1G54440,AT1G56310,AT2G13540,AT2G19430,AT2G19930,AT2G21150,AT2G22370,AT2G28380,AT2G40030,AT2G45620,AT3G03300,AT3G20550,AT3G49500,AT3G62800,AT4G20910,AT4G21710,AT4G24500,AT4G37510,AT5G04290,AT5G09860,AT5G19820,AT5G20320,AT5G23570,AT5G44200,AT5G56130
GO:BP	dsRNA processing	GO:0031050	7.40395e-05	4.13054	63	3392	27	22936	AT1G09700,AT1G24706,AT1G54440,AT1G56310,AT2G13540,AT2G19430,AT2G19930,AT2G21150,AT2G22370,AT2G28380,AT2G40030,AT2G45620,AT3G03300,AT3G20550,AT3G49500,AT3G62800,AT4G20910,AT4G21710,AT4G24500,AT4G37510,AT5G04290,AT5G09860,AT5G19820,AT5G20320,AT5G23570,AT5G44200,AT5G56130
GO:BP	peptidyl-lysine methylation	GO:0018022	9.73478e-05	4.01167	91	3392	34	22936	AT1G05830,AT1G45248,AT1G51450,AT1G54440,AT1G62830,AT1G69770,AT1G73100,AT1G76710,AT2G16390,AT2G17900,AT2G19640,AT2G22370,AT2G23380,AT2G31650,AT2G33290,AT2G44150,AT3G19510,AT3G20740,AT3G21820,AT3G42660,AT3G49660,AT3G58470,AT3G61740,AT4G00830,AT4G02020,AT4G29830,AT4G35987,AT5G04940,AT5G09790,AT5G11530,AT5G14530,AT5G14620,AT5G17240,AT5G66750
GO:BP	DNA-dependent DNA replication maintenance of fidelity	GO:0045005	9.87719e-05	4.00537	21	3392	14	22936	AT1G08260,AT1G08840,AT1G16800,AT1G48310,AT1G79950,AT3G02820,AT3G02860,AT3G18524,AT3G24495,AT4G00020,AT4G02070,AT5G01630,AT5G27680,AT5G63960
GO:BP	negative regulation of RNA biosynthetic process	GO:1902679	0.000142924	3.8449	306	3392	80	22936	AT1G04550,AT1G06760,AT1G10170,AT1G10450,AT1G18335,AT1G19100,AT1G22950,AT1G30500,AT1G33240,AT1G43850,AT1G54440,AT1G59890,AT1G60650,AT1G66230,AT1G68840,AT1G69770,AT1G70060,AT1G75080,AT1G75380,AT1G76510,AT2G16485,AT2G17410,AT2G18050,AT2G19260,AT2G19930,AT2G22370,AT2G23380,AT2G25170,AT2G26990,AT2G27470,AT2G28240,AT2G28380,AT2G30280,AT2G30620,AT2G34720,AT2G36010,AT2G39810,AT2G43410,AT3G02860,AT3G07050…
GO:BP	negative regulation of nucleic acid-templated transcription	GO:1903507	0.000142924	3.8449	306	3392	80	22936	AT1G04550,AT1G06760,AT1G10170,AT1G10450,AT1G18335,AT1G19100,AT1G22950,AT1G30500,AT1G33240,AT1G43850,AT1G54440,AT1G59890,AT1G60650,AT1G66230,AT1G68840,AT1G69770,AT1G70060,AT1G75080,AT1G75380,AT1G76510,AT2G16485,AT2G17410,AT2G18050,AT2G19260,AT2G19930,AT2G22370,AT2G23380,AT2G25170,AT2G26990,AT2G27470,AT2G28240,AT2G28380,AT2G30280,AT2G30620,AT2G34720,AT2G36010,AT2G39810,AT2G43410,AT3G02860,AT3G07050…
GO:BP	nucleobase-containing compound transport	GO:0015931	0.000168026	3.77462	167	3392	51	22936	AT1G13160,AT1G14850,AT1G24310,AT1G24706,AT1G33410,AT1G45233,AT1G55540,AT1G63810,AT1G72370,AT1G72560,AT1G75340,AT1G77610,AT1G80680,AT2G05120,AT2G13540,AT2G19430,AT2G19560,AT2G30460,AT2G37990,AT2G40430,AT2G41620,AT2G44510,AT2G45810,AT3G04770,AT3G14120,AT3G15970,AT3G16310,AT3G49990,AT3G51800,AT3G56900,AT3G57350,AT3G61240,AT4G05120,AT4G09810,AT4G19210,AT4G30840,AT4G32910,AT4G37130,AT5G02530,AT5G02770…
GO:BP	nucleoside monophosphate metabolic process	GO:0009123	0.000181435	3.74128	73	3392	29	22936	AT1G09830,AT1G26160,AT1G27450,AT1G29900,AT1G63660,AT1G70570,AT1G71750,AT1G74260,AT1G79470,AT2G23820,AT2G31970,AT2G35390,AT2G38280,AT3G01820,AT3G06200,AT3G14890,AT3G27740,AT3G46940,AT3G54470,AT3G55010,AT3G57610,AT4G25280,AT4G26510,AT4G34740,AT5G03300,AT5G11160,AT5G23070,AT5G40870,AT5G63400
GO:BP	negative regulation of nucleobase-containing compound metabolic process	GO:0045934	0.000183167	3.73715	333	3392	85	22936	AT1G04550,AT1G06760,AT1G10170,AT1G10450,AT1G18335,AT1G19100,AT1G22950,AT1G30500,AT1G33240,AT1G43850,AT1G54440,AT1G59890,AT1G60650,AT1G66230,AT1G68840,AT1G69770,AT1G70060,AT1G75080,AT1G75380,AT1G76510,AT1G79950,AT2G16485,AT2G17410,AT2G18050,AT2G19260,AT2G19930,AT2G22370,AT2G23380,AT2G25170,AT2G26990,AT2G27470,AT2G28240,AT2G28380,AT2G30280,AT2G30620,AT2G34720,AT2G36010,AT2G39810,AT2G43410,AT3G02860…
GO:BP	regulation of gene expression	GO:0010468	0.000188894	3.72378	2861	3392	516	22936	AT1G01210,AT1G02220,AT1G02740,AT1G03190,AT1G03360,AT1G04550,AT1G05055,AT1G05460,AT1G05690,AT1G05830,AT1G06160,AT1G06760,AT1G06850,AT1G07530,AT1G07705,AT1G07950,AT1G08030,AT1G08465,AT1G08620,AT1G09060,AT1G09250,AT1G09570,AT1G09700,AT1G09770,AT1G10120,AT1G10170,AT1G10450,AT1G10470,AT1G10840,AT1G14510,AT1G14685,AT1G14920,AT1G15910,AT1G16690,AT1G17040,AT1G18040,AT1G18070,AT1G18080,AT1G18330,AT1G18335…
GO:BP	negative regulation of cellular process	GO:0048523	0.000225761	3.64635	822	3392	175	22936	AT1G01360,AT1G03360,AT1G04550,AT1G06760,AT1G07705,AT1G08030,AT1G08400,AT1G09060,AT1G09570,AT1G10170,AT1G10450,AT1G11240,AT1G14920,AT1G16860,AT1G17980,AT1G18335,AT1G19100,AT1G19770,AT1G22950,AT1G30210,AT1G30500,AT1G33240,AT1G43850,AT1G48270,AT1G48310,AT1G54440,AT1G58250,AT1G59890,AT1G60650,AT1G63900,AT1G66230,AT1G68840,AT1G69770,AT1G70060,AT1G75080,AT1G75340,AT1G75380,AT1G76260,AT1G76510,AT1G77320…
GO:BP	regulation of chromatin organization	GO:1902275	0.000256375	3.59113	74	3392	29	22936	AT1G06760,AT1G08600,AT1G09060,AT1G18335,AT1G19100,AT1G22950,AT1G54440,AT1G75380,AT2G16390,AT2G16485,AT2G18050,AT2G22370,AT2G30620,AT3G15120,AT3G18035,AT3G19510,AT3G42660,AT3G44530,AT3G44600,AT3G61740,AT4G00830,AT4G21070,AT4G22140,AT4G31270,AT4G36290,AT4G39100,AT5G39550,AT5G45600,AT5G66750
GO:BP	seed development	GO:0048316	0.000269697	3.56912	596	3392	134	22936	AT1G06220,AT1G07910,AT1G10470,AT1G13980,AT1G14610,AT1G14920,AT1G17145,AT1G17690,AT1G18640,AT1G28060,AT1G28560,AT1G30610,AT1G43850,AT1G48270,AT1G48920,AT1G51450,AT1G55250,AT1G55350,AT1G55540,AT1G56010,AT1G66730,AT1G67730,AT1G67890,AT1G69770,AT1G69780,AT1G70560,AT1G71440,AT1G75080,AT1G78580,AT1G79560,AT1G80410,AT1G80490,AT2G02955,AT2G03050,AT2G15890,AT2G17250,AT2G17820,AT2G18390,AT2G20000,AT2G21060…
GO:BP	mitotic cell cycle process	GO:1903047	0.000283645	3.54722	241	3392	66	22936	AT1G02730,AT1G03780,AT1G07910,AT1G08400,AT1G15660,AT1G15940,AT1G20930,AT1G47230,AT1G61000,AT1G69770,AT1G76310,AT1G77320,AT1G77620,AT1G77720,AT1G80260,AT1G80810,AT2G26460,AT2G26760,AT2G32540,AT2G40430,AT2G44510,AT2G44950,AT3G02680,AT3G02860,AT3G05330,AT3G16730,AT3G17360,AT3G18730,AT3G24495,AT3G44530,AT3G48150,AT3G50070,AT3G53760,AT3G54650,AT3G55340,AT3G57060,AT3G61650,AT4G00020,AT4G02070,AT4G09550…
GO:BP	microtubule-based process	GO:0007017	0.000313923	3.50318	227	3392	63	22936	AT1G01950,AT1G03780,AT1G04820,AT1G14690,AT1G23220,AT1G29990,AT1G50010,AT1G50710,AT1G59540,AT1G61000,AT1G63640,AT1G72250,AT1G75780,AT1G80260,AT1G80350,AT2G01910,AT2G20190,AT2G21300,AT2G21380,AT2G32980,AT2G36200,AT2G37420,AT2G41350,AT2G44510,AT3G12020,AT3G16060,AT3G16630,AT3G16800,AT3G17360,AT3G20150,AT3G44200,AT3G44730,AT3G47690,AT3G53350,AT3G53760,AT3G55005,AT3G60740,AT3G61650,AT4G05190,AT4G09550…
GO:BP	regulation of cellular amide metabolic process	GO:0034248	0.000334304	3.47586	175	3392	52	22936	AT1G07705,AT1G09570,AT1G10840,AT1G18080,AT1G29550,AT1G43190,AT1G48630,AT1G49760,AT1G64790,AT1G72320,AT2G23350,AT2G24050,AT2G25900,AT2G29190,AT2G41600,AT2G45810,AT3G01470,AT3G07110,AT3G11800,AT3G16810,AT3G18130,AT3G19360,AT3G24830,AT3G44150,AT3G57290,AT3G59410,AT3G61240,AT4G18040,AT4G25880,AT4G33250,AT4G34110,AT5G02050,AT5G05470,AT5G05990,AT5G08550,AT5G10960,AT5G12980,AT5G15200,AT5G16180,AT5G18230…
GO:BP	amino acid activation	GO:0043038	0.000338919	3.4699	67	3392	27	22936	AT1G09620,AT1G14610,AT1G28350,AT1G29880,AT1G50200,AT1G66530,AT1G72550,AT2G33840,AT2G40660,AT3G02660,AT3G02760,AT3G13490,AT3G46100,AT3G48110,AT3G56300,AT3G62120,AT4G10320,AT4G13780,AT4G26300,AT4G26870,AT4G32915,AT4G39280,AT5G03406,AT5G26830,AT5G52520,AT5G56680,AT5G64050
GO:BP	tRNA aminoacylation	GO:0043039	0.000338919	3.4699	67	3392	27	22936	AT1G09620,AT1G14610,AT1G28350,AT1G29880,AT1G50200,AT1G66530,AT1G72550,AT2G33840,AT2G40660,AT3G02660,AT3G02760,AT3G13490,AT3G46100,AT3G48110,AT3G56300,AT3G62120,AT4G10320,AT4G13780,AT4G26300,AT4G26870,AT4G32915,AT4G39280,AT5G03406,AT5G26830,AT5G52520,AT5G56680,AT5G64050
GO:BP	developmental process	GO:0032502	0.00035326	3.45191	3287	3392	582	22936	AT1G01950,AT1G01960,AT1G02050,AT1G02730,AT1G02740,AT1G03055,AT1G04110,AT1G04550,AT1G05160,AT1G05690,AT1G06150,AT1G06220,AT1G06515,AT1G07090,AT1G07910,AT1G08030,AT1G08260,AT1G08465,AT1G08600,AT1G08750,AT1G08760,AT1G08840,AT1G09230,AT1G09570,AT1G09700,AT1G10470,AT1G10670,AT1G13245,AT1G13980,AT1G14320,AT1G14610,AT1G14685,AT1G14920,AT1G15440,AT1G15940,AT1G16280,AT1G17145,AT1G17690,AT1G17980,AT1G18080…
GO:BP	demethylation	GO:0070988	0.000363604	3.43937	45	3392	21	22936	AT1G08130,AT1G08620,AT1G09060,AT1G11680,AT1G11950,AT1G30810,AT1G49540,AT1G63490,AT2G17970,AT2G38950,AT3G14890,AT3G15120,AT4G00990,AT4G10050,AT4G20400,AT4G22745,AT4G31270,AT5G04240,AT5G35330,AT5G58130,AT5G59800
GO:BP	tRNA aminoacylation for protein translation	GO:0006418	0.000461747	3.3356	64	3392	26	22936	AT1G09620,AT1G14610,AT1G28350,AT1G29880,AT1G50200,AT1G66530,AT1G72550,AT2G33840,AT2G40660,AT3G02660,AT3G02760,AT3G13490,AT3G46100,AT3G48110,AT3G56300,AT3G62120,AT4G10320,AT4G13780,AT4G26300,AT4G26870,AT4G39280,AT5G03406,AT5G26830,AT5G52520,AT5G56680,AT5G64050
GO:BP	macromolecule localization	GO:0033036	0.000463777	3.33369	1282	3392	253	22936	AT1G01050,AT1G01960,AT1G02130,AT1G02690,AT1G03000,AT1G03360,AT1G03380,AT1G05950,AT1G06390,AT1G06950,AT1G08190,AT1G08350,AT1G08400,AT1G08750,AT1G10180,AT1G10950,AT1G12730,AT1G12930,AT1G13160,AT1G13170,AT1G13980,AT1G14850,AT1G15880,AT1G19800,AT1G19970,AT1G23935,AT1G24310,AT1G24706,AT1G26170,AT1G27310,AT1G27390,AT1G31780,AT1G31812,AT1G32050,AT1G33410,AT1G42470,AT1G45233,AT1G47270,AT1G48090,AT1G48550…
GO:BP	regulation of translation	GO:0006417	0.000464174	3.33332	172	3392	51	22936	AT1G07705,AT1G09570,AT1G10840,AT1G18080,AT1G29550,AT1G43190,AT1G48630,AT1G49760,AT1G64790,AT1G72320,AT2G23350,AT2G24050,AT2G25900,AT2G29190,AT2G41600,AT2G45810,AT3G01470,AT3G07110,AT3G11800,AT3G16810,AT3G18130,AT3G19360,AT3G24830,AT3G44150,AT3G57290,AT3G59410,AT3G61240,AT4G18040,AT4G25880,AT4G33250,AT4G34110,AT5G02050,AT5G05470,AT5G05990,AT5G08550,AT5G10960,AT5G12980,AT5G15200,AT5G16180,AT5G18230…
GO:BP	multicellular organism development	GO:0007275	0.000495543	3.30492	2752	3392	495	22936	AT1G01950,AT1G01960,AT1G02050,AT1G02730,AT1G03055,AT1G04110,AT1G04550,AT1G05160,AT1G05690,AT1G06150,AT1G06220,AT1G06515,AT1G07090,AT1G07910,AT1G08030,AT1G08260,AT1G08465,AT1G08600,AT1G08750,AT1G09230,AT1G09570,AT1G09700,AT1G10470,AT1G10670,AT1G13245,AT1G13980,AT1G14610,AT1G14920,AT1G15440,AT1G15940,AT1G16280,AT1G17145,AT1G17690,AT1G17980,AT1G18080,AT1G18450,AT1G18640,AT1G19520,AT1G20450,AT1G20960…
GO:BP	cell division	GO:0051301	0.000501025	3.30014	424	3392	101	22936	AT1G02730,AT1G03780,AT1G07910,AT1G08130,AT1G08260,AT1G13980,AT1G14920,AT1G15660,AT1G18040,AT1G46264,AT1G47230,AT1G50240,AT1G50710,AT1G53140,AT1G55540,AT1G61000,AT1G69390,AT1G69770,AT1G72160,AT1G76310,AT1G78580,AT1G78770,AT2G01910,AT2G02820,AT2G03670,AT2G04660,AT2G18290,AT2G20000,AT2G20190,AT2G25170,AT2G26760,AT2G27170,AT2G27970,AT2G28350,AT2G32540,AT2G32980,AT2G35190,AT2G39090,AT2G40360,AT2G40430…
GO:BP	nucleoside monophosphate biosynthetic process	GO:0009124	0.000517986	3.28568	53	3392	23	22936	AT1G09830,AT1G26160,AT1G27450,AT1G29900,AT1G63660,AT1G70570,AT1G71750,AT1G74260,AT1G79470,AT2G23820,AT2G35390,AT2G38280,AT3G27740,AT3G46940,AT3G54470,AT3G55010,AT3G57610,AT4G26510,AT4G34740,AT5G03300,AT5G11160,AT5G23070,AT5G40870
GO:BP	embryo development	GO:0009790	0.000543696	3.26464	430	3392	102	22936	AT1G04550,AT1G06220,AT1G07910,AT1G08260,AT1G10470,AT1G10670,AT1G13980,AT1G14610,AT1G17690,AT1G18640,AT1G28060,AT1G28560,AT1G30610,AT1G43850,AT1G48920,AT1G51450,AT1G55350,AT1G55540,AT1G56010,AT1G67730,AT1G69770,AT1G69780,AT1G70560,AT1G71440,AT1G78580,AT1G79560,AT1G80410,AT1G80490,AT2G02955,AT2G03050,AT2G15890,AT2G17250,AT2G18390,AT2G20000,AT2G21060,AT2G34260,AT2G34480,AT2G34570,AT2G34780,AT2G35340…
GO:BP	RNA interference	GO:0016246	0.000575885	3.23966	46	3392	21	22936	AT1G09700,AT1G54440,AT1G56310,AT2G16390,AT2G19430,AT2G19930,AT2G40030,AT2G45620,AT3G03300,AT3G42670,AT3G49500,AT3G62800,AT4G20910,AT4G24500,AT4G37510,AT5G04290,AT5G09860,AT5G20320,AT5G20930,AT5G23570,AT5G56130
GO:BP	negative regulation of RNA metabolic process	GO:0051253	0.000594605	3.22577	316	3392	80	22936	AT1G04550,AT1G06760,AT1G10170,AT1G10450,AT1G18335,AT1G19100,AT1G22950,AT1G30500,AT1G33240,AT1G43850,AT1G54440,AT1G59890,AT1G60650,AT1G66230,AT1G68840,AT1G69770,AT1G70060,AT1G75080,AT1G75380,AT1G76510,AT2G16485,AT2G17410,AT2G18050,AT2G19260,AT2G19930,AT2G22370,AT2G23380,AT2G25170,AT2G26990,AT2G27470,AT2G28240,AT2G28380,AT2G30280,AT2G30620,AT2G34720,AT2G36010,AT2G39810,AT2G43410,AT3G02860,AT3G07050…
GO:BP	anatomical structure development	GO:0048856	0.000681378	3.16661	3121	3392	553	22936	AT1G01950,AT1G01960,AT1G02050,AT1G02730,AT1G02740,AT1G03055,AT1G04110,AT1G04550,AT1G05160,AT1G05690,AT1G06150,AT1G06220,AT1G06515,AT1G07090,AT1G07910,AT1G08030,AT1G08260,AT1G08465,AT1G08600,AT1G08750,AT1G08760,AT1G08840,AT1G09230,AT1G09570,AT1G09700,AT1G10470,AT1G10670,AT1G13245,AT1G13980,AT1G14610,AT1G14920,AT1G15440,AT1G15940,AT1G16280,AT1G17145,AT1G17690,AT1G17980,AT1G18080,AT1G18450,AT1G18640…
GO:BP	nucleus organization	GO:0006997	0.00068243	3.16594	69	3392	27	22936	AT1G11240,AT1G13220,AT1G19520,AT1G24310,AT1G28395,AT1G68790,AT1G72440,AT1G73240,AT2G05120,AT2G20490,AT2G20585,AT2G34260,AT2G41620,AT3G01810,AT3G16310,AT3G28730,AT3G57350,AT4G05440,AT4G23950,AT4G30930,AT4G31430,AT5G20200,AT5G23420,AT5G51200,AT5G62440,AT5G65780,AT5G66410
GO:BP	response to cadmium ion	GO:0046686	0.000689192	3.16166	348	3392	86	22936	AT1G02130,AT1G04510,AT1G07920,AT1G07930,AT1G07940,AT1G13440,AT1G15930,AT1G18080,AT1G18330,AT1G27450,AT1G29880,AT1G30230,AT1G34550,AT1G48420,AT1G49760,AT1G50200,AT1G53240,AT1G56190,AT1G57720,AT1G62480,AT1G63940,AT1G64550,AT1G65930,AT1G70490,AT1G74560,AT1G74840,AT2G17630,AT2G19110,AT2G19480,AT2G21790,AT2G23350,AT2G23980,AT2G24765,AT2G30110,AT2G30970,AT2G36460,AT2G36530,AT2G42810,AT2G44060,AT2G46280…
GO:BP	negative regulation of nitrogen compound metabolic process	GO:0051172	0.000748047	3.12607	508	3392	116	22936	AT1G01360,AT1G04550,AT1G06760,AT1G07705,AT1G08030,AT1G09060,AT1G09570,AT1G10170,AT1G10450,AT1G18335,AT1G19100,AT1G22950,AT1G30500,AT1G33240,AT1G43850,AT1G54440,AT1G59890,AT1G60650,AT1G66230,AT1G68840,AT1G69770,AT1G70060,AT1G75080,AT1G75380,AT1G76510,AT1G79950,AT2G16485,AT2G17410,AT2G18050,AT2G19260,AT2G19930,AT2G22370,AT2G23380,AT2G25170,AT2G25900,AT2G26990,AT2G27470,AT2G28240,AT2G28380,AT2G30280…
GO:BP	negative regulation of cellular metabolic process	GO:0031324	0.000909656	3.04112	559	3392	125	22936	AT1G01360,AT1G04550,AT1G06760,AT1G07705,AT1G08030,AT1G09060,AT1G09570,AT1G10170,AT1G10450,AT1G16860,AT1G18335,AT1G19100,AT1G22950,AT1G30500,AT1G33240,AT1G43850,AT1G48310,AT1G54440,AT1G59890,AT1G60650,AT1G63900,AT1G66230,AT1G68840,AT1G69770,AT1G70060,AT1G75080,AT1G75380,AT1G76510,AT1G78880,AT1G79950,AT2G16485,AT2G17410,AT2G18050,AT2G18290,AT2G19260,AT2G19930,AT2G22370,AT2G23380,AT2G25170,AT2G25900…
GO:BP	formation of cytoplasmic translation initiation complex	GO:0001732	0.00101887	2.99188	21	3392	13	22936	AT1G10840,AT2G39990,AT2G46280,AT3G11400,AT3G57290,AT4G11420,AT4G20980,AT4G33250,AT5G15610,AT5G25754,AT5G25757,AT5G25780,AT5G44320
GO:BP	double-strand break repair	GO:0006302	0.00102802	2.988	121	3392	39	22936	AT1G08130,AT1G10930,AT1G15910,AT1G18800,AT1G20720,AT1G31360,AT1G66730,AT1G74560,AT1G79950,AT1G80210,AT2G19480,AT2G31320,AT2G31970,AT2G45700,AT3G02680,AT3G20540,AT3G48670,AT3G48710,AT4G00020,AT4G21070,AT4G26110,AT4G26630,AT4G35740,AT5G01310,AT5G01630,AT5G15920,AT5G22750,AT5G27680,AT5G38110,AT5G40820,AT5G41150,AT5G45400,AT5G54260,AT5G55660,AT5G56950,AT5G61460,AT5G64520,AT5G64630,AT5G67100
GO:BP	embryo development ending in seed dormancy	GO:0009793	0.00119947	2.92101	405	3392	96	22936	AT1G06220,AT1G07910,AT1G10470,AT1G13980,AT1G14610,AT1G17690,AT1G18640,AT1G28060,AT1G28560,AT1G30610,AT1G43850,AT1G48920,AT1G51450,AT1G55350,AT1G55540,AT1G56010,AT1G67730,AT1G69770,AT1G69780,AT1G70560,AT1G71440,AT1G78580,AT1G79560,AT1G80410,AT1G80490,AT2G02955,AT2G03050,AT2G15890,AT2G17250,AT2G18390,AT2G20000,AT2G21060,AT2G34260,AT2G34480,AT2G34570,AT2G34780,AT2G35340,AT2G38280,AT2G39990,AT3G02660…
GO:BP	cell cycle phase transition	GO:0044770	0.00128943	2.8896	63	3392	25	22936	AT1G08400,AT1G20930,AT1G77320,AT1G77620,AT2G02820,AT2G26460,AT2G40430,AT2G44950,AT3G02680,AT3G02860,AT3G18730,AT3G24495,AT3G48150,AT3G51800,AT4G02070,AT4G12620,AT4G21530,AT4G32700,AT5G03415,AT5G14250,AT5G41360,AT5G49880,AT5G52950,AT5G54260,AT5G63135
GO:BP	chromatin assembly or disassembly	GO:0006333	0.001325	2.87778	71	3392	27	22936	AT1G06760,AT1G07660,AT1G07820,AT1G18800,AT1G74560,AT1G79350,AT2G17560,AT2G18050,AT2G19480,AT2G27470,AT2G28740,AT2G30620,AT3G17590,AT3G18035,AT3G44530,AT3G45930,AT3G46320,AT3G51880,AT3G53730,AT4G09550,AT4G26110,AT5G38110,AT5G56950,AT5G58230,AT5G59690,AT5G59970,AT5G64630
GO:BP	post-embryonic development	GO:0009791	0.00141076	2.85055	1568	3392	298	22936	AT1G04110,AT1G06220,AT1G07910,AT1G08260,AT1G09230,AT1G09570,AT1G10470,AT1G10670,AT1G13980,AT1G14610,AT1G14920,AT1G16280,AT1G17145,AT1G17690,AT1G17980,AT1G18080,AT1G18450,AT1G18640,AT1G20450,AT1G20960,AT1G28060,AT1G28560,AT1G30010,AT1G30330,AT1G30610,AT1G30810,AT1G31814,AT1G33240,AT1G43850,AT1G47200,AT1G48270,AT1G48630,AT1G48920,AT1G51450,AT1G55250,AT1G55350,AT1G55540,AT1G56010,AT1G60220,AT1G60940…
GO:BP	endonucleolytic cleavage in ITS1 to separate SSU-rRNA from 5.8S rRNA and LSU-rRNA from tricistronic rRNA transcript (SSU-rRNA, 5.8S rRNA, LSU-rRNA)	GO:0000447	0.00157054	2.80395	7	3392	7	22936	AT1G72370,AT2G37990,AT3G04770,AT3G24080,AT3G53890,AT3G56510,AT5G27700
GO:BP	response to radiation	GO:0009314	0.00171575	2.76555	773	3392	162	22936	AT1G03190,AT1G07090,AT1G07720,AT1G08260,AT1G09570,AT1G10120,AT1G10170,AT1G10470,AT1G10670,AT1G12370,AT1G14320,AT1G14920,AT1G17870,AT1G18400,AT1G18450,AT1G22790,AT1G26910,AT1G30810,AT1G31812,AT1G48270,AT1G53380,AT1G55475,AT1G56510,AT1G66180,AT1G66730,AT1G67090,AT1G67500,AT1G70560,AT1G73870,AT1G75540,AT1G75780,AT1G76710,AT2G02090,AT2G02950,AT2G04030,AT2G06040,AT2G13540,AT2G16280,AT2G18915,AT2G19310…
GO:BP	regulation of biological process	GO:0050789	0.0017401	2.75943	5911	3392	985	22936	AT1G01100,AT1G01210,AT1G01360,AT1G01540,AT1G01950,AT1G01960,AT1G02130,AT1G02220,AT1G02740,AT1G03190,AT1G03360,AT1G03780,AT1G04110,AT1G04550,AT1G04690,AT1G05055,AT1G05460,AT1G05690,AT1G05830,AT1G06160,AT1G06220,AT1G06390,AT1G06515,AT1G06700,AT1G06760,AT1G06850,AT1G07530,AT1G07705,AT1G07910,AT1G07950,AT1G08030,AT1G08190,AT1G08260,AT1G08400,AT1G08465,AT1G08600,AT1G08620,AT1G09060,AT1G09250,AT1G09570…
GO:BP	regulation of chromosome organization	GO:0033044	0.00202066	2.69451	115	3392	37	22936	AT1G06760,AT1G08600,AT1G09060,AT1G18335,AT1G19100,AT1G22950,AT1G54440,AT1G75380,AT1G79950,AT2G16390,AT2G16485,AT2G18050,AT2G22370,AT2G26460,AT2G30620,AT3G15120,AT3G18035,AT3G19510,AT3G42660,AT3G44530,AT3G44600,AT3G48150,AT3G61740,AT4G00830,AT4G21070,AT4G21530,AT4G22140,AT4G31270,AT4G36290,AT4G39100,AT5G10010,AT5G39550,AT5G40820,AT5G45600,AT5G49880,AT5G63135,AT5G66750
GO:BP	tRNA modification	GO:0006400	0.00205948	2.68624	89	3392	31	22936	AT1G09290,AT1G10490,AT1G22270,AT1G36310,AT1G50200,AT1G66520,AT1G68720,AT1G76120,AT2G18410,AT2G22400,AT2G45695,AT3G11800,AT3G44150,AT3G55160,AT3G56120,AT3G56330,AT3G57940,AT3G63110,AT4G01880,AT4G04670,AT4G10090,AT4G27340,AT4G38890,AT4G40000,AT5G01230,AT5G12410,AT5G14600,AT5G15810,AT5G24840,AT5G37530,AT5G47970
GO:BP	genetic transfer	GO:0009292	0.00210307	2.67715	25	3392	14	22936	AT2G19480,AT2G23380,AT3G18520,AT3G44750,AT4G38130,AT5G09790,AT5G22650,AT5G22750,AT5G38110,AT5G49160,AT5G54640,AT5G56950,AT5G65630,AT5G66750
GO:BP	DNA mediated transformation	GO:0009294	0.00210307	2.67715	25	3392	14	22936	AT2G19480,AT2G23380,AT3G18520,AT3G44750,AT4G38130,AT5G09790,AT5G22650,AT5G22750,AT5G38110,AT5G49160,AT5G54640,AT5G56950,AT5G65630,AT5G66750
GO:BP	snRNA metabolic process	GO:0016073	0.00215193	2.66717	22	3392	13	22936	AT1G03360,AT1G60080,AT1G61010,AT2G20490,AT3G07530,AT3G08800,AT3G12990,AT3G46210,AT3G57150,AT3G60500,AT4G27490,AT5G08180,AT5G51130
GO:BP	protein folding	GO:0006457	0.00215825	2.6659	185	3392	52	22936	AT1G01940,AT1G08780,AT1G12060,AT1G24510,AT1G29990,AT1G35620,AT1G36390,AT1G52260,AT1G68730,AT2G04030,AT2G07340,AT2G15790,AT2G19310,AT2G29960,AT2G30410,AT2G38730,AT3G02530,AT3G03773,AT3G03960,AT3G04830,AT3G07770,AT3G11830,AT3G13470,AT3G13860,AT3G16110,AT3G18190,AT3G20050,AT3G22480,AT3G29310,AT3G47940,AT3G53990,AT3G56070,AT3G60740,AT3G62030,AT3G63400,AT4G02450,AT4G26780,AT4G33060,AT4G33350,AT4G34870…
GO:BP	nucleosome organization	GO:0034728	0.00253466	2.59608	69	3392	26	22936	AT1G06760,AT1G07660,AT1G07820,AT1G08600,AT1G18800,AT1G21610,AT1G74560,AT1G79350,AT2G18050,AT2G19480,AT2G28740,AT2G30620,AT2G36740,AT3G12810,AT3G17590,AT3G18035,AT3G44530,AT3G45930,AT3G46320,AT3G53730,AT4G09550,AT4G26110,AT5G56950,AT5G59690,AT5G59970,AT5G64630
GO:BP	DNA methylation or demethylation	GO:0044728	0.00288948	2.53918	86	3392	30	22936	AT1G08130,AT1G09320,AT1G15910,AT1G19100,AT1G28060,AT1G49540,AT1G54440,AT1G69770,AT1G80790,AT2G16390,AT2G16485,AT2G30280,AT2G33290,AT2G40030,AT3G12550,AT3G14890,AT3G15120,AT3G17310,AT3G20010,AT3G48670,AT4G22745,AT4G31270,AT5G04290,AT5G14620,AT5G35330,AT5G39550,AT5G49160,AT5G58130,AT5G59800,AT5G66750
GO:BP	production of siRNA involved in RNA interference	GO:0030422	0.00303823	2.51738	39	3392	18	22936	AT1G09700,AT1G54440,AT1G56310,AT2G19430,AT2G19930,AT2G40030,AT2G45620,AT3G03300,AT3G49500,AT3G62800,AT4G20910,AT4G24500,AT4G37510,AT5G04290,AT5G09860,AT5G20320,AT5G23570,AT5G56130
GO:BP	DNA recombination	GO:0006310	0.00428626	2.36792	189	3392	52	22936	AT1G03190,AT1G06760,AT1G08130,AT1G10930,AT1G15910,AT1G18800,AT1G20720,AT1G30010,AT1G31360,AT1G65010,AT1G66730,AT1G74560,AT1G79050,AT1G79950,AT1G80210,AT2G01440,AT2G18050,AT2G19480,AT2G30620,AT2G31970,AT3G02680,AT3G18035,AT3G18524,AT3G24495,AT3G48670,AT3G52630,AT4G00020,AT4G02070,AT4G02460,AT4G09140,AT4G18590,AT4G21070,AT4G23440,AT4G26110,AT4G32700,AT4G35740,AT5G01630,AT5G15920,AT5G22750,AT5G27680…
GO:BP	fruit development	GO:0010154	0.00450241	2.34655	632	3392	135	22936	AT1G06220,AT1G07910,AT1G10470,AT1G13980,AT1G14610,AT1G14920,AT1G17145,AT1G17690,AT1G18640,AT1G28060,AT1G28560,AT1G30610,AT1G43850,AT1G48270,AT1G48920,AT1G51450,AT1G55250,AT1G55350,AT1G55540,AT1G56010,AT1G66730,AT1G67730,AT1G67890,AT1G69770,AT1G69780,AT1G70560,AT1G71440,AT1G75080,AT1G78580,AT1G79560,AT1G80410,AT1G80490,AT2G02955,AT2G03050,AT2G15890,AT2G17250,AT2G17820,AT2G18390,AT2G20000,AT2G21060…
GO:BP	regulation of cell cycle phase transition	GO:1901987	0.00473534	2.32465	55	3392	22	22936	AT1G08400,AT1G20930,AT1G77320,AT1G77620,AT2G02820,AT2G26460,AT2G40430,AT2G44950,AT3G02680,AT3G02860,AT3G24495,AT3G48150,AT4G02070,AT4G12620,AT4G21530,AT4G32700,AT5G14250,AT5G41360,AT5G49880,AT5G52950,AT5G54260,AT5G63135
GO:BP	cell cycle G2/M phase transition	GO:0044839	0.00484469	2.31473	33	3392	16	22936	AT1G08400,AT1G20930,AT1G77320,AT1G77620,AT2G40430,AT2G44950,AT3G02680,AT3G02860,AT3G18730,AT3G24495,AT4G02070,AT4G12620,AT4G32700,AT5G14250,AT5G52950,AT5G54260
GO:BP	cellular amino acid metabolic process	GO:0006520	0.00517801	2.28584	489	3392	109	22936	AT1G03475,AT1G07780,AT1G08030,AT1G09620,AT1G10060,AT1G14610,AT1G18640,AT1G19400,AT1G23310,AT1G28350,AT1G29880,AT1G29900,AT1G30010,AT1G31860,AT1G48270,AT1G48420,AT1G48860,AT1G50200,AT1G52340,AT1G55880,AT1G62960,AT1G63660,AT1G66530,AT1G67140,AT1G71180,AT1G72550,AT1G74260,AT1G75180,AT1G80560,AT2G02765,AT2G03667,AT2G16500,AT2G17630,AT2G26080,AT2G26300,AT2G28880,AT2G29690,AT2G30970,AT2G33840,AT2G38210…
GO:BP	ribonucleoside monophosphate biosynthetic process	GO:0009156	0.00551104	2.25877	44	3392	19	22936	AT1G09830,AT1G27450,AT1G29900,AT1G63660,AT1G70570,AT1G71750,AT1G74260,AT1G79470,AT2G35390,AT2G38280,AT3G27740,AT3G54470,AT3G55010,AT3G57610,AT4G26510,AT4G34740,AT5G03300,AT5G11160,AT5G40870
GO:BP	DNA packaging	GO:0006323	0.00569221	2.24472	80	3392	28	22936	AT1G06760,AT1G07660,AT1G07820,AT1G18800,AT1G74560,AT1G79350,AT2G18050,AT2G19480,AT2G27470,AT2G28740,AT2G30620,AT3G16730,AT3G18035,AT3G44530,AT3G45930,AT3G46320,AT3G47460,AT3G53730,AT3G57060,AT4G09550,AT4G26110,AT5G37630,AT5G48600,AT5G56950,AT5G58230,AT5G59690,AT5G59970,AT5G64630
GO:BP	protein acetylation	GO:0006473	0.00587922	2.23068	93	3392	31	22936	AT1G02740,AT1G03150,AT1G05690,AT1G09060,AT1G16690,AT1G18335,AT1G49540,AT1G60700,AT1G80410,AT2G11000,AT2G19260,AT3G08020,AT3G10070,AT3G52100,AT4G00020,AT4G14385,AT4G21070,AT4G22140,AT4G36080,AT4G38130,AT4G39100,AT5G01630,AT5G04670,AT5G09790,AT5G11340,AT5G22330,AT5G45600,AT5G55760,AT5G56740,AT5G58450,AT5G66750
GO:BP	regulation of cell cycle G2/M phase transition	GO:1902749	0.00593408	2.22665	30	3392	15	22936	AT1G08400,AT1G20930,AT1G77320,AT1G77620,AT2G40430,AT2G44950,AT3G02680,AT3G02860,AT3G24495,AT4G02070,AT4G12620,AT4G32700,AT5G14250,AT5G52950,AT5G54260
GO:BP	ribonucleoside monophosphate metabolic process	GO:0009161	0.00608846	2.21549	48	3392	20	22936	AT1G09830,AT1G27450,AT1G29900,AT1G63660,AT1G70570,AT1G71750,AT1G74260,AT1G79470,AT2G35390,AT2G38280,AT3G06200,AT3G27740,AT3G54470,AT3G55010,AT3G57610,AT4G26510,AT4G34740,AT5G03300,AT5G11160,AT5G40870
GO:BP	protein acylation	GO:0043543	0.00619547	2.20793	120	3392	37	22936	AT1G02740,AT1G03150,AT1G05690,AT1G09060,AT1G16690,AT1G18335,AT1G49540,AT1G60700,AT1G80410,AT2G11000,AT2G19260,AT3G08020,AT3G09320,AT3G10070,AT3G26935,AT3G51390,AT3G52100,AT4G00020,AT4G14385,AT4G21070,AT4G22140,AT4G24630,AT4G36080,AT4G38130,AT4G39100,AT5G01630,AT5G04270,AT5G04670,AT5G09790,AT5G11340,AT5G22330,AT5G45600,AT5G55760,AT5G56740,AT5G57020,AT5G58450,AT5G66750
GO:BP	mitotic cell cycle phase transition	GO:0044772	0.00671465	2.17298	56	3392	22	22936	AT1G08400,AT1G20930,AT1G77320,AT1G77620,AT2G26460,AT2G40430,AT2G44950,AT3G02680,AT3G02860,AT3G18730,AT3G24495,AT3G48150,AT4G02070,AT4G12620,AT4G21530,AT5G03415,AT5G14250,AT5G41360,AT5G49880,AT5G52950,AT5G54260,AT5G63135
GO:BP	response to light stimulus	GO:0009416	0.00754608	2.12228	752	3392	155	22936	AT1G03190,AT1G07090,AT1G07720,AT1G08260,AT1G09570,AT1G10120,AT1G10170,AT1G10470,AT1G10670,AT1G12370,AT1G14320,AT1G14920,AT1G17870,AT1G18400,AT1G18450,AT1G22790,AT1G26910,AT1G30810,AT1G31812,AT1G48270,AT1G53380,AT1G55475,AT1G56510,AT1G66180,AT1G66730,AT1G67090,AT1G67500,AT1G70560,AT1G73870,AT1G75540,AT1G75780,AT1G76710,AT2G02090,AT2G02950,AT2G04030,AT2G06040,AT2G13540,AT2G16280,AT2G18915,AT2G19310…
GO:BP	DNA synthesis involved in DNA repair	GO:0000731	0.00787775	2.1036	10	3392	8	22936	AT1G67500,AT2G29570,AT4G00020,AT5G01630,AT5G22110,AT5G27680,AT5G44740,AT5G44750
GO:BP	endonucleolytic cleavage involved in rRNA processing	GO:0000478	0.00787775	2.1036	10	3392	8	22936	AT1G48920,AT1G72370,AT2G37990,AT3G04770,AT3G24080,AT3G53890,AT3G56510,AT5G27700
GO:BP	regulation of DNA repair	GO:0006282	0.00789534	2.10263	34	3392	16	22936	AT1G15910,AT1G19100,AT1G79950,AT2G31610,AT2G35320,AT3G16730,AT3G48670,AT3G48710,AT3G53870,AT4G26630,AT4G29860,AT4G32970,AT4G36290,AT5G35530,AT5G40820,AT5G55660
GO:BP	DNA modification	GO:0006304	0.0082647	2.08277	90	3392	30	22936	AT1G08130,AT1G09320,AT1G15910,AT1G19100,AT1G28060,AT1G49540,AT1G54440,AT1G69770,AT1G80790,AT2G16390,AT2G16485,AT2G30280,AT2G33290,AT2G40030,AT3G12550,AT3G14890,AT3G15120,AT3G17310,AT3G20010,AT3G48670,AT4G22745,AT4G31270,AT5G04290,AT5G14620,AT5G35330,AT5G39550,AT5G49160,AT5G58130,AT5G59800,AT5G66750
GO:BP	chromatin assembly	GO:0031497	0.00938235	2.02769	61	3392	23	22936	AT1G06760,AT1G07660,AT1G07820,AT1G18800,AT1G74560,AT1G79350,AT2G18050,AT2G19480,AT2G27470,AT2G28740,AT2G30620,AT3G18035,AT3G44530,AT3G45930,AT3G46320,AT3G53730,AT4G09550,AT4G26110,AT5G56950,AT5G58230,AT5G59690,AT5G59970,AT5G64630
GO:BP	reproductive structure development	GO:0048608	0.00942667	2.02564	1242	3392	238	22936	AT1G06220,AT1G07910,AT1G08260,AT1G09230,AT1G10470,AT1G10670,AT1G13980,AT1G14610,AT1G14920,AT1G17145,AT1G17690,AT1G17980,AT1G18080,AT1G18450,AT1G18640,AT1G20960,AT1G28060,AT1G28560,AT1G30010,AT1G30330,AT1G30610,AT1G30810,AT1G31814,AT1G43850,AT1G48270,AT1G48920,AT1G51450,AT1G55250,AT1G55350,AT1G55540,AT1G56010,AT1G60220,AT1G63700,AT1G66330,AT1G66730,AT1G67730,AT1G67890,AT1G68130,AT1G69770,AT1G69780…
GO:BP	translational elongation	GO:0006414	0.00961904	2.01687	95	3392	31	22936	AT1G01100,AT1G06220,AT1G07920,AT1G07930,AT1G07940,AT1G09640,AT1G18070,AT1G18080,AT1G30230,AT1G48630,AT1G56070,AT1G57720,AT2G18110,AT2G25640,AT2G27710,AT2G27720,AT2G38560,AT3G11800,AT3G18130,AT3G44150,AT3G44590,AT3G59670,AT4G11120,AT5G11430,AT5G12110,AT5G12120,AT5G19510,AT5G47700,AT5G57290,AT5G60390,AT5G62030
GO:BP	rRNA modification	GO:0000154	0.00963301	2.01624	38	3392	17	22936	AT1G10490,AT1G22270,AT1G76050,AT2G20490,AT3G03920,AT3G57000,AT3G57150,AT3G57940,AT4G25630,AT4G25730,AT4G26600,AT5G08180,AT5G10910,AT5G26180,AT5G52470,AT5G55920,AT5G57280
GO:BP	G2/M transition of mitotic cell cycle	GO:0000086	0.00992515	2.00326	31	3392	15	22936	AT1G08400,AT1G20930,AT1G77320,AT1G77620,AT2G40430,AT2G44950,AT3G02680,AT3G02860,AT3G18730,AT3G24495,AT4G02070,AT4G12620,AT5G14250,AT5G52950,AT5G54260
GO:BP	regulation of DNA recombination	GO:0000018	0.00992515	2.00326	31	3392	15	22936	AT1G03190,AT1G06760,AT1G15910,AT1G79950,AT2G18050,AT2G30620,AT3G18035,AT3G18524,AT3G24495,AT3G48670,AT4G02070,AT5G27680,AT5G41360,AT5G54090,AT5G63950
GO:BP	reproductive system development	GO:0061458	0.0105812	1.97547	1244	3392	238	22936	AT1G06220,AT1G07910,AT1G08260,AT1G09230,AT1G10470,AT1G10670,AT1G13980,AT1G14610,AT1G14920,AT1G17145,AT1G17690,AT1G17980,AT1G18080,AT1G18450,AT1G18640,AT1G20960,AT1G28060,AT1G28560,AT1G30010,AT1G30330,AT1G30610,AT1G30810,AT1G31814,AT1G43850,AT1G48270,AT1G48920,AT1G51450,AT1G55250,AT1G55350,AT1G55540,AT1G56010,AT1G60220,AT1G63700,AT1G66330,AT1G66730,AT1G67730,AT1G67890,AT1G68130,AT1G69770,AT1G69780…
GO:BP	endonucleolytic cleavage of tricistronic rRNA transcript (SSU-rRNA, 5.8S rRNA, LSU-rRNA)	GO:0000479	0.0109413	1.96093	8	3392	7	22936	AT1G72370,AT2G37990,AT3G04770,AT3G24080,AT3G53890,AT3G56510,AT5G27700
GO:BP	regulation of cellular metabolic process	GO:0031323	0.0119795	1.92156	3302	3392	570	22936	AT1G01100,AT1G01210,AT1G01360,AT1G02220,AT1G02740,AT1G03190,AT1G03780,AT1G04550,AT1G05055,AT1G05690,AT1G05830,AT1G06160,AT1G06515,AT1G06760,AT1G06850,AT1G07530,AT1G07705,AT1G07950,AT1G08030,AT1G08465,AT1G08620,AT1G09060,AT1G09250,AT1G09570,AT1G09770,AT1G10120,AT1G10170,AT1G10450,AT1G10470,AT1G10840,AT1G14510,AT1G14685,AT1G14920,AT1G15910,AT1G16690,AT1G16860,AT1G17040,AT1G18040,AT1G18080,AT1G18330…
GO:BP	regulation of mitotic cell cycle phase transition	GO:1901990	0.0127253	1.89533	50	3392	20	22936	AT1G08400,AT1G20930,AT1G77320,AT1G77620,AT2G26460,AT2G40430,AT2G44950,AT3G02680,AT3G02860,AT3G24495,AT3G48150,AT4G02070,AT4G12620,AT4G21530,AT5G14250,AT5G41360,AT5G49880,AT5G52950,AT5G54260,AT5G63135
GO:BP	rRNA 3'-end processing	GO:0031125	0.0138574	1.85832	13	3392	9	22936	AT1G03360,AT1G59760,AT1G60080,AT1G72370,AT3G04770,AT3G12990,AT3G53890,AT3G60500,AT5G27700
GO:BP	multicellular organismal process	GO:0032501	0.0154806	1.81021	3037	3392	527	22936	AT1G01950,AT1G01960,AT1G02050,AT1G02730,AT1G03055,AT1G04110,AT1G04550,AT1G05160,AT1G05690,AT1G06150,AT1G06220,AT1G06515,AT1G07090,AT1G07910,AT1G08030,AT1G08260,AT1G08465,AT1G08600,AT1G08750,AT1G08840,AT1G09230,AT1G09570,AT1G09700,AT1G10180,AT1G10470,AT1G10670,AT1G11340,AT1G13245,AT1G13980,AT1G14610,AT1G14920,AT1G15440,AT1G15940,AT1G16280,AT1G17145,AT1G17690,AT1G17980,AT1G18080,AT1G18450,AT1G18640…
GO:BP	sister chromatid segregation	GO:0000819	0.0163517	1.78644	84	3392	28	22936	AT1G04730,AT1G15660,AT1G15940,AT1G61000,AT1G80810,AT2G26460,AT2G27170,AT2G47980,AT3G10440,AT3G16730,AT3G44530,AT3G48150,AT3G57060,AT3G61650,AT4G21530,AT4G31880,AT4G32620,AT5G04320,AT5G10010,AT5G11340,AT5G15920,AT5G37630,AT5G47690,AT5G48600,AT5G49880,AT5G54260,AT5G61460,AT5G63135
GO:BP	negative regulation of cell cycle G2/M phase transition	GO:1902750	0.0170942	1.76715	16	3392	10	22936	AT1G08400,AT1G77320,AT1G77620,AT3G02680,AT3G02860,AT3G24495,AT4G02070,AT4G12620,AT5G52950,AT5G54260
GO:BP	mitotic G2/M transition checkpoint	GO:0044818	0.0170942	1.76715	16	3392	10	22936	AT1G08400,AT1G77320,AT1G77620,AT3G02680,AT3G02860,AT3G24495,AT4G02070,AT4G12620,AT5G52950,AT5G54260
GO:BP	negative regulation of G2/M transition of mitotic cell cycle	GO:0010972	0.0170942	1.76715	16	3392	10	22936	AT1G08400,AT1G77320,AT1G77620,AT3G02680,AT3G02860,AT3G24495,AT4G02070,AT4G12620,AT5G52950,AT5G54260
GO:BP	regulation of gene silencing	GO:0060968	0.0174092	1.75922	63	3392	23	22936	AT1G03360,AT1G06760,AT1G18335,AT1G19100,AT1G21610,AT1G22950,AT1G54440,AT2G16390,AT2G16485,AT2G18050,AT2G19560,AT2G30620,AT2G45620,AT3G15120,AT3G18035,AT3G42670,AT3G44530,AT4G31270,AT4G36290,AT5G10010,AT5G19820,AT5G20930,AT5G39550
GO:BP	rRNA-containing ribonucleoprotein complex export from nucleus	GO:0071428	0.0176993	1.75205	19	3392	11	22936	AT1G13160,AT1G72370,AT2G37990,AT2G40430,AT2G44510,AT3G04770,AT3G49990,AT3G51800,AT4G19210,AT5G03830,AT5G05680
GO:BP	cell cycle checkpoint	GO:0000075	0.018038	1.74381	51	3392	20	22936	AT1G08400,AT1G77320,AT1G77620,AT1G77720,AT2G26460,AT3G02680,AT3G02820,AT3G02860,AT3G24495,AT4G00020,AT4G02070,AT4G12620,AT4G29860,AT5G01630,AT5G38110,AT5G40820,AT5G49880,AT5G52950,AT5G54260,AT5G63135
GO:BP	membrane lipid biosynthetic process	GO:0046467	0.0193972	1.71226	98	3392	31	22936	AT1G02205,AT1G06515,AT1G08750,AT1G11880,AT1G12730,AT1G13580,AT1G16040,AT1G42470,AT1G43580,AT1G63050,AT2G19880,AT2G22530,AT3G01380,AT3G06060,AT3G07140,AT3G11670,AT3G45100,AT3G58130,AT3G61580,AT4G17910,AT4G33030,AT4G36480,AT5G01220,AT5G19130,AT5G19200,AT5G22130,AT5G23670,AT5G42000,AT5G46850,AT5G47630,AT5G58980
GO:BP	production of miRNAs involved in gene silencing by miRNA	GO:0035196	0.0203678	1.69106	29	3392	14	22936	AT1G09700,AT1G24706,AT2G13540,AT2G21150,AT2G22370,AT2G28380,AT3G20550,AT3G62800,AT4G20910,AT4G21710,AT4G24500,AT4G37510,AT5G19820,AT5G44200
GO:BP	regulation of G2/M transition of mitotic cell cycle	GO:0010389	0.0203678	1.69106	29	3392	14	22936	AT1G08400,AT1G20930,AT1G77320,AT1G77620,AT2G40430,AT2G44950,AT3G02680,AT3G02860,AT3G24495,AT4G02070,AT4G12620,AT5G14250,AT5G52950,AT5G54260
GO:BP	response to abiotic stimulus	GO:0009628	0.0219311	1.65894	2150	3392	384	22936	AT1G02205,AT1G02730,AT1G03190,AT1G05690,AT1G06390,AT1G07090,AT1G07660,AT1G07720,AT1G07820,AT1G08190,AT1G08260,AT1G09570,AT1G10120,AT1G10170,AT1G10470,AT1G10670,AT1G10930,AT1G12370,AT1G14210,AT1G14320,AT1G14920,AT1G15020,AT1G15930,AT1G17870,AT1G17880,AT1G18330,AT1G18400,AT1G18450,AT1G20450,AT1G21610,AT1G21910,AT1G22190,AT1G22790,AT1G23310,AT1G26910,AT1G30810,AT1G31350,AT1G31480,AT1G31812,AT1G33240…
GO:BP	RNA catabolic process	GO:0006401	0.0243372	1.61373	141	3392	40	22936	AT1G03360,AT1G14210,AT1G18070,AT1G21190,AT1G25260,AT1G31500,AT1G56310,AT1G59760,AT1G60080,AT1G76630,AT1G76860,AT1G79090,AT2G03870,AT2G13540,AT2G17510,AT2G17970,AT2G19560,AT2G25900,AT2G39435,AT3G06480,AT3G12990,AT3G13290,AT3G19360,AT3G46210,AT3G46960,AT3G60500,AT4G14790,AT4G20325,AT4G21670,AT4G27490,AT4G27650,AT4G34110,AT5G10960,AT5G14580,AT5G16260,AT5G21160,AT5G26680,AT5G39840,AT5G45330,AT5G59180
GO:BP	nucleotide metabolic process	GO:0009117	0.0244907	1.611	325	3392	76	22936	AT1G01220,AT1G09830,AT1G10670,AT1G13440,AT1G20950,AT1G26160,AT1G27450,AT1G29880,AT1G29900,AT1G30680,AT1G56190,AT1G63660,AT1G70570,AT1G71750,AT1G74030,AT1G74260,AT1G76550,AT1G78590,AT1G79470,AT2G17370,AT2G21170,AT2G21410,AT2G21790,AT2G23820,AT2G29560,AT2G31970,AT2G35390,AT2G36460,AT2G36530,AT2G38280,AT3G01820,AT3G04120,AT3G06200,AT3G06650,AT3G08590,AT3G14890,AT3G18030,AT3G20040,AT3G25860,AT3G27060…
GO:BP	RNA modification	GO:0009451	0.0247549	1.60634	379	3392	86	22936	AT1G03530,AT1G05750,AT1G09290,AT1G10490,AT1G12850,AT1G20370,AT1G22270,AT1G26900,AT1G36310,AT1G45231,AT1G50200,AT1G66520,AT1G68720,AT1G71460,AT1G73530,AT1G76050,AT1G76120,AT1G78910,AT2G18410,AT2G19870,AT2G20490,AT2G21090,AT2G22400,AT2G25580,AT2G28450,AT2G42920,AT2G45695,AT3G03920,AT3G04750,AT3G04820,AT3G05680,AT3G06790,AT3G11800,AT3G15000,AT3G19440,AT3G26540,AT3G26782,AT3G29230,AT3G44150,AT3G49170…
GO:BP	nucleosome assembly	GO:0006334	0.0250434	1.60131	56	3392	21	22936	AT1G06760,AT1G07660,AT1G07820,AT1G18800,AT1G74560,AT1G79350,AT2G18050,AT2G19480,AT2G28740,AT2G30620,AT3G18035,AT3G44530,AT3G45930,AT3G46320,AT3G53730,AT4G09550,AT4G26110,AT5G56950,AT5G59690,AT5G59970,AT5G64630
GO:BP	nucleoside phosphate metabolic process	GO:0006753	0.0263226	1.57967	331	3392	77	22936	AT1G01220,AT1G09830,AT1G10670,AT1G13440,AT1G20950,AT1G26160,AT1G27450,AT1G29880,AT1G29900,AT1G30680,AT1G56190,AT1G63660,AT1G70570,AT1G71750,AT1G74030,AT1G74260,AT1G76550,AT1G78590,AT1G79470,AT2G17370,AT2G21170,AT2G21410,AT2G21790,AT2G23820,AT2G29560,AT2G31970,AT2G35390,AT2G36460,AT2G36530,AT2G38280,AT3G01820,AT3G04120,AT3G06200,AT3G06650,AT3G08590,AT3G14890,AT3G18030,AT3G20040,AT3G25860,AT3G27060…
GO:BP	membrane lipid metabolic process	GO:0006643	0.0268753	1.57065	132	3392	38	22936	AT1G02205,AT1G06515,AT1G07380,AT1G08750,AT1G11880,AT1G12730,AT1G13580,AT1G16040,AT1G33700,AT1G34550,AT1G42470,AT1G43580,AT1G63050,AT2G19880,AT2G22530,AT3G01380,AT3G06060,AT3G07140,AT3G11670,AT3G45100,AT3G58130,AT3G58490,AT3G61580,AT4G01510,AT4G09630,AT4G11830,AT4G17910,AT4G33030,AT4G36480,AT5G01220,AT5G19130,AT5G19200,AT5G22130,AT5G23670,AT5G42000,AT5G46850,AT5G47630,AT5G58980
GO:BP	regulation of cell cycle	GO:0051726	0.0300068	1.52278	279	3392	67	22936	AT1G03780,AT1G08400,AT1G18040,AT1G20930,AT1G22270,AT1G33240,AT1G33770,AT1G47230,AT1G55350,AT1G57700,AT1G69390,AT1G76310,AT1G77320,AT1G77620,AT1G77720,AT1G78770,AT2G02820,AT2G18290,AT2G20000,AT2G26460,AT2G26760,AT2G27970,AT2G34780,AT2G36010,AT2G40430,AT2G42890,AT2G44510,AT2G44950,AT3G02680,AT3G02820,AT3G02860,AT3G07100,AT3G18524,AT3G21430,AT3G21870,AT3G24495,AT3G27060,AT3G48150,AT3G50070,AT4G00020…
GO:BP	regulation of cellular process	GO:0050794	0.0311564	1.50645	5241	3392	867	22936	AT1G01100,AT1G01210,AT1G01360,AT1G01540,AT1G01950,AT1G01960,AT1G02130,AT1G02220,AT1G02740,AT1G03190,AT1G03360,AT1G03780,AT1G04110,AT1G04550,AT1G05055,AT1G05690,AT1G05830,AT1G06160,AT1G06220,AT1G06390,AT1G06515,AT1G06700,AT1G06760,AT1G06850,AT1G07530,AT1G07705,AT1G07910,AT1G07950,AT1G08030,AT1G08190,AT1G08260,AT1G08400,AT1G08465,AT1G08600,AT1G08620,AT1G09060,AT1G09250,AT1G09570,AT1G09770,AT1G10120…
GO:BP	DNA geometric change	GO:0032392	0.0311761	1.50618	65	3392	23	22936	AT1G03190,AT1G06670,AT1G10930,AT1G16800,AT1G20720,AT1G30680,AT1G31360,AT1G48310,AT1G79950,AT2G01440,AT2G16440,AT2G31970,AT3G02680,AT4G02060,AT4G35740,AT4G36020,AT5G22330,AT5G27680,AT5G41360,AT5G44635,AT5G45400,AT5G46280,AT5G66750
GO:BP	nitrogen compound transport	GO:0071705	0.0324456	1.48884	1186	3392	225	22936	AT1G01960,AT1G02130,AT1G02690,AT1G03000,AT1G03380,AT1G06950,AT1G08190,AT1G08400,AT1G12930,AT1G13160,AT1G13980,AT1G14850,AT1G15880,AT1G18880,AT1G19770,AT1G23935,AT1G24310,AT1G24706,AT1G25530,AT1G26170,AT1G27310,AT1G27390,AT1G31780,AT1G32050,AT1G32450,AT1G33410,AT1G45233,AT1G48090,AT1G48550,AT1G48635,AT1G49180,AT1G49410,AT1G50500,AT1G55540,AT1G55690,AT1G56590,AT1G57620,AT1G57990,AT1G58030,AT1G60070…
GO:BP	gene silencing by miRNA	GO:0035195	0.0325652	1.48725	41	3392	17	22936	AT1G09700,AT1G24706,AT2G13540,AT2G16390,AT2G21150,AT2G22370,AT2G28380,AT2G31660,AT2G45620,AT3G20550,AT3G62800,AT4G20910,AT4G21710,AT4G24500,AT4G37510,AT5G19820,AT5G44200
GO:BP	system development	GO:0048731	0.0330565	1.48074	1918	3392	345	22936	AT1G01950,AT1G02730,AT1G03055,AT1G04110,AT1G04550,AT1G06150,AT1G06220,AT1G07910,AT1G08030,AT1G08260,AT1G09230,AT1G10470,AT1G10670,AT1G13245,AT1G13980,AT1G14610,AT1G14920,AT1G17145,AT1G17690,AT1G17980,AT1G18080,AT1G18450,AT1G18640,AT1G20960,AT1G27340,AT1G27370,AT1G28060,AT1G28560,AT1G30010,AT1G30210,AT1G30330,AT1G30610,AT1G30810,AT1G31814,AT1G31930,AT1G32450,AT1G43850,AT1G47200,AT1G48270,AT1G48550…
GO:BP	DNA strand elongation	GO:0022616	0.0336801	1.47263	14	3392	9	22936	AT1G08130,AT1G08260,AT1G08840,AT1G66730,AT1G78650,AT2G29570,AT2G42120,AT5G54260,AT5G67100
GO:BP	peroxisomal membrane transport	GO:0015919	0.0336801	1.47263	14	3392	9	22936	AT1G03000,AT1G48635,AT1G63900,AT3G04460,AT3G18160,AT5G08470,AT5G47040,AT5G56290,AT5G62810
GO:BP	nucleotide-excision repair	GO:0006289	0.0349573	1.45646	53	3392	20	22936	AT1G03190,AT1G05055,AT1G08260,AT1G16800,AT1G18340,AT1G20720,AT1G21710,AT1G52500,AT1G55750,AT1G79650,AT2G06040,AT2G41460,AT4G00020,AT4G17020,AT4G30820,AT5G01630,AT5G41150,AT5G41360,AT5G45400,AT5G63960
GO:BP	negative regulation of DNA-dependent DNA replication	GO:2000104	0.0359913	1.4438	17	3392	10	22936	AT1G33240,AT1G48310,AT2G18290,AT2G34780,AT3G02820,AT3G02860,AT3G07100,AT3G18524,AT3G24495,AT4G02070
GO:BP	negative regulation of DNA replication	GO:0008156	0.0359913	1.4438	17	3392	10	22936	AT1G33240,AT1G48310,AT2G18290,AT2G34780,AT3G02820,AT3G02860,AT3G07100,AT3G18524,AT3G24495,AT4G02070
GO:BP	organic substance transport	GO:0071702	0.0400638	1.39725	1462	3392	270	22936	AT1G01960,AT1G02130,AT1G02690,AT1G03000,AT1G03380,AT1G05030,AT1G06950,AT1G08190,AT1G08400,AT1G08890,AT1G08900,AT1G12930,AT1G13160,AT1G13170,AT1G13980,AT1G14850,AT1G15880,AT1G19770,AT1G19800,AT1G20840,AT1G23935,AT1G24310,AT1G24706,AT1G25480,AT1G25530,AT1G26170,AT1G27310,AT1G27390,AT1G30400,AT1G31780,AT1G31812,AT1G32050,AT1G33410,AT1G42470,AT1G45233,AT1G48090,AT1G48230,AT1G48550,AT1G48635,AT1G49180…
GO:BP	embryo sac development	GO:0009553	0.0412633	1.38444	144	3392	40	22936	AT1G01960,AT1G05690,AT1G06220,AT1G15440,AT1G16280,AT1G17690,AT1G19520,AT1G31660,AT1G50240,AT1G72440,AT1G80560,AT2G02820,AT2G04660,AT2G18390,AT2G20490,AT2G20585,AT2G34260,AT2G43410,AT2G47990,AT3G08510,AT3G11964,AT3G23940,AT3G28730,AT3G49080,AT3G56990,AT4G00020,AT4G00310,AT4G05410,AT4G05440,AT4G14790,AT4G30930,AT5G06160,AT5G23420,AT5G39340,AT5G40740,AT5G41190,AT5G52520,AT5G55820,AT5G59980,AT5G61230
GO:BP	regulation of primary metabolic process	GO:0080090	0.0413108	1.38394	3166	3392	543	22936	AT1G01100,AT1G01210,AT1G01360,AT1G02220,AT1G02740,AT1G03190,AT1G03780,AT1G04550,AT1G05055,AT1G05690,AT1G05830,AT1G06160,AT1G06515,AT1G06760,AT1G06850,AT1G07530,AT1G07705,AT1G07950,AT1G08030,AT1G08465,AT1G08620,AT1G09060,AT1G09250,AT1G09570,AT1G09770,AT1G10120,AT1G10170,AT1G10450,AT1G10470,AT1G10840,AT1G14510,AT1G14685,AT1G14920,AT1G15910,AT1G16690,AT1G16860,AT1G17040,AT1G18040,AT1G18080,AT1G18330…
GO:BP	pseudouridine synthesis	GO:0001522	0.0418789	1.378	27	3392	13	22936	AT1G03530,AT1G20370,AT1G76050,AT1G76120,AT1G78910,AT2G20490,AT3G03920,AT3G04820,AT3G19440,AT3G52260,AT3G57150,AT4G26600,AT5G08180
GO:BP	regulation of nitrogen compound metabolic process	GO:0051171	0.0434785	1.36173	3104	3392	533	22936	AT1G01100,AT1G01210,AT1G01360,AT1G02220,AT1G02740,AT1G03190,AT1G03780,AT1G04550,AT1G05055,AT1G05690,AT1G05830,AT1G06160,AT1G06515,AT1G06760,AT1G06850,AT1G07530,AT1G07705,AT1G07950,AT1G08030,AT1G08465,AT1G08620,AT1G09060,AT1G09250,AT1G09570,AT1G09770,AT1G10120,AT1G10170,AT1G10450,AT1G10470,AT1G10840,AT1G14510,AT1G14685,AT1G14920,AT1G15910,AT1G16690,AT1G17040,AT1G18040,AT1G18080,AT1G18330,AT1G18335…
GO:BP	DNA duplex unwinding	GO:0032508	0.0438555	1.35798	62	3392	22	22936	AT1G03190,AT1G06670,AT1G10930,AT1G16800,AT1G20720,AT1G30680,AT1G31360,AT1G79950,AT2G01440,AT2G16440,AT2G31970,AT3G02680,AT4G02060,AT4G35740,AT4G36020,AT5G22330,AT5G27680,AT5G41360,AT5G44635,AT5G45400,AT5G46280,AT5G66750
GO:BP	peptidyl-lysine acetylation	GO:0018394	0.0477244	1.32126	84	3392	27	22936	AT1G02740,AT1G05690,AT1G09060,AT1G16690,AT1G18335,AT1G49540,AT1G60700,AT2G19260,AT3G08020,AT3G10070,AT3G52100,AT4G00020,AT4G14385,AT4G21070,AT4G22140,AT4G36080,AT4G38130,AT4G39100,AT5G01630,AT5G04670,AT5G09790,AT5G11340,AT5G22330,AT5G45600,AT5G55760,AT5G56740,AT5G66750
GO:BP	internal peptidyl-lysine acetylation	GO:0018393	0.0477244	1.32126	84	3392	27	22936	AT1G02740,AT1G05690,AT1G09060,AT1G16690,AT1G18335,AT1G49540,AT1G60700,AT2G19260,AT3G08020,AT3G10070,AT3G52100,AT4G00020,AT4G14385,AT4G21070,AT4G22140,AT4G36080,AT4G38130,AT4G39100,AT5G01630,AT5G04670,AT5G09790,AT5G11340,AT5G22330,AT5G45600,AT5G55760,AT5G56740,AT5G66750
GO:BP	histone acetylation	GO:0016573	0.0477244	1.32126	84	3392	27	22936	AT1G02740,AT1G05690,AT1G09060,AT1G16690,AT1G18335,AT1G49540,AT1G60700,AT2G19260,AT3G08020,AT3G10070,AT3G52100,AT4G00020,AT4G14385,AT4G21070,AT4G22140,AT4G36080,AT4G38130,AT4G39100,AT5G01630,AT5G04670,AT5G09790,AT5G11340,AT5G22330,AT5G45600,AT5G55760,AT5G56740,AT5G66750
GO:BP	internal protein amino acid acetylation	GO:0006475	0.0477244	1.32126	84	3392	27	22936	AT1G02740,AT1G05690,AT1G09060,AT1G16690,AT1G18335,AT1G49540,AT1G60700,AT2G19260,AT3G08020,AT3G10070,AT3G52100,AT4G00020,AT4G14385,AT4G21070,AT4G22140,AT4G36080,AT4G38130,AT4G39100,AT5G01630,AT5G04670,AT5G09790,AT5G11340,AT5G22330,AT5G45600,AT5G55760,AT5G56740,AT5G66750
GO:BP	establishment of organelle localization	GO:0051656	0.0477889	1.32067	93	3392	29	22936	AT1G13160,AT1G13980,AT1G15660,AT1G15880,AT1G61000,AT1G64500,AT2G21630,AT2G26570,AT2G37990,AT2G38370,AT2G40430,AT2G44510,AT2G45200,AT3G13190,AT3G49990,AT3G51800,AT3G56270,AT4G00020,AT4G19210,AT4G33200,AT4G34450,AT5G01630,AT5G03830,AT5G05680,AT5G10470,AT5G26910,AT5G38150,AT5G43670,AT5G49880

## Sheet: M81(SA↓JA↑, 17 genes)
source	term_name	term_id	adjusted_p_value	negative_log10_of_adjusted_p_value	term_size	query_size	intersection_size	effective_domain_size	intersections
GO:BP	sulfur compound biosynthetic process	GO:0044272	5.97252e-05	4.22384	180	16	5	22936	AT1G16410,AT1G18590,AT2G14750,AT2G22330,AT3G22740
GO:BP	secondary metabolite biosynthetic process	GO:0044550	0.00302257	2.51962	177	16	4	22936	AT1G16410,AT1G18590,AT2G14750,AT2G22330
GO:BP	sulfur compound metabolic process	GO:0006790	0.00378389	2.42206	418	16	5	22936	AT1G16410,AT1G18590,AT2G14750,AT2G22330,AT3G22740
GO:BP	S-glycoside biosynthetic process	GO:0016144	0.00484499	2.31471	60	16	3	22936	AT1G16410,AT1G18590,AT2G22330
GO:BP	glycosinolate biosynthetic process	GO:0019758	0.00484499	2.31471	60	16	3	22936	AT1G16410,AT1G18590,AT2G22330
GO:BP	glucosinolate biosynthetic process	GO:0019761	0.00484499	2.31471	60	16	3	22936	AT1G16410,AT1G18590,AT2G22330
GO:BP	glycosyl compound biosynthetic process	GO:1901659	0.0143303	1.84375	86	16	3	22936	AT1G16410,AT1G18590,AT2G22330
GO:BP	alpha-amino acid metabolic process	GO:1901605	0.0437013	1.35951	350	16	4	22936	AT1G62800,AT2G14750,AT2G22330,AT3G22740
GO:BP	toxin biosynthetic process	GO:0009403	0.049517	1.30525	21	16	2	22936	AT2G14750,AT2G22330

## Sheet: M191(SA↑JA↓, 94 genes)
source	term_name	term_id	adjusted_p_value	negative_log10_of_adjusted_p_value	term_size	query_size	intersection_size	effective_domain_size	intersections
GO:BP	protein phosphorylation	GO:0006468	1.6568e-07	6.78073	1282	86	23	22936	AT1G01560,AT1G18890,AT1G35710,AT1G76040,AT2G11520,AT2G13790,AT2G13800,AT2G17220,AT2G19130,AT3G04580,AT3G16030,AT3G28450,AT3G57120,AT4G00330,AT4G23150,AT5G02290,AT5G12480,AT5G15730,AT5G25440,AT5G41180,AT5G47070,AT5G48380,AT5G58940
GO:BP	defense response	GO:0006952	7.44713e-07	6.12801	1514	86	24	22936	AT1G07000,AT1G17600,AT1G49050,AT1G58602,AT1G63350,AT1G76040,AT1G79380,AT2G17220,AT2G31865,AT2G32680,AT2G37940,AT3G14470,AT3G16030,AT3G28450,AT3G48090,AT4G02380,AT4G03450,AT4G23150,AT4G34460,AT4G39830,AT5G02290,AT5G14930,AT5G47070,AT5G48380
GO:BP	phosphorylation	GO:0016310	1.2863e-05	4.89066	1750	86	24	22936	AT1G01560,AT1G18890,AT1G35710,AT1G76040,AT2G11520,AT2G13790,AT2G13800,AT2G17220,AT2G19130,AT2G36580,AT3G04580,AT3G16030,AT3G28450,AT3G57120,AT4G00330,AT4G23150,AT5G02290,AT5G12480,AT5G15730,AT5G25440,AT5G41180,AT5G47070,AT5G48380,AT5G58940
GO:BP	regulation of response to stress	GO:0080134	0.000228187	3.64171	397	86	11	22936	AT1G07000,AT1G17600,AT1G76040,AT2G31865,AT2G32680,AT3G28450,AT4G02380,AT4G03450,AT4G39830,AT5G14930,AT5G48380
GO:BP	exocytosis	GO:0006887	0.000531989	3.2741	82	86	6	22936	AT1G07000,AT1G71820,AT2G33110,AT4G22970,AT5G12370,AT5G61010
GO:BP	response to stimulus	GO:0050896	0.00054944	3.26008	6462	86	46	22936	AT1G01560,AT1G07000,AT1G09560,AT1G17600,AT1G18890,AT1G49050,AT1G58602,AT1G63350,AT1G76040,AT1G79380,AT2G13790,AT2G13800,AT2G17220,AT2G20142,AT2G29120,AT2G31865,AT2G32680,AT2G36580,AT2G37940,AT2G41160,AT3G01290,AT3G04580,AT3G14470,AT3G16030,AT3G28450,AT3G44400,AT3G48090,AT4G02380,AT4G03450,AT4G14970,AT4G16960,AT4G18890,AT4G23150,AT4G34460,AT4G39830,AT5G02290,AT5G02490,AT5G12480,AT5G14930,AT5G15730…
GO:BP	regulation of defense response	GO:0031347	0.000669756	3.17408	271	86	9	22936	AT1G07000,AT1G17600,AT2G32680,AT3G28450,AT4G02380,AT4G03450,AT4G39830,AT5G14930,AT5G48380
GO:BP	multi-organism process	GO:0051704	0.00136846	2.86377	1926	86	22	22936	AT1G07000,AT1G17600,AT1G49050,AT1G71820,AT1G76040,AT1G79380,AT2G19130,AT2G31865,AT2G32680,AT3G01290,AT3G16030,AT3G28450,AT3G48090,AT3G54150,AT4G02380,AT4G23150,AT4G34460,AT4G39830,AT5G02490,AT5G12370,AT5G14930,AT5G48380
GO:BP	secretion by cell	GO:0032940	0.0017162	2.76543	100	86	6	22936	AT1G07000,AT1G71820,AT2G33110,AT4G22970,AT5G12370,AT5G61010
GO:BP	response to other organism	GO:0051707	0.0020452	2.68926	1365	86	18	22936	AT1G07000,AT1G17600,AT1G49050,AT1G76040,AT1G79380,AT2G31865,AT2G32680,AT3G01290,AT3G16030,AT3G28450,AT3G48090,AT4G02380,AT4G23150,AT4G34460,AT4G39830,AT5G02490,AT5G14930,AT5G48380
GO:BP	response to external biotic stimulus	GO:0043207	0.0020452	2.68926	1365	86	18	22936	AT1G07000,AT1G17600,AT1G49050,AT1G76040,AT1G79380,AT2G31865,AT2G32680,AT3G01290,AT3G16030,AT3G28450,AT3G48090,AT4G02380,AT4G23150,AT4G34460,AT4G39830,AT5G02490,AT5G14930,AT5G48380
GO:BP	response to biotic stimulus	GO:0009607	0.00233722	2.6313	1378	86	18	22936	AT1G07000,AT1G17600,AT1G49050,AT1G76040,AT1G79380,AT2G31865,AT2G32680,AT3G01290,AT3G16030,AT3G28450,AT3G48090,AT4G02380,AT4G23150,AT4G34460,AT4G39830,AT5G02490,AT5G14930,AT5G48380
GO:BP	secretion	GO:0046903	0.00299289	2.52391	110	86	6	22936	AT1G07000,AT1G71820,AT2G33110,AT4G22970,AT5G12370,AT5G61010
GO:BP	defense response to other organism	GO:0098542	0.00334651	2.47541	1131	86	16	22936	AT1G07000,AT1G17600,AT1G49050,AT1G76040,AT1G79380,AT2G31865,AT2G32680,AT3G16030,AT3G28450,AT3G48090,AT4G02380,AT4G23150,AT4G34460,AT4G39830,AT5G14930,AT5G48380
GO:BP	response to stress	GO:0006950	0.00342536	2.46529	3648	86	31	22936	AT1G07000,AT1G09560,AT1G17600,AT1G49050,AT1G58602,AT1G63350,AT1G76040,AT1G79380,AT2G17220,AT2G31865,AT2G32680,AT2G37940,AT2G41160,AT3G14470,AT3G16030,AT3G28450,AT3G48090,AT4G02380,AT4G03450,AT4G14970,AT4G23150,AT4G34460,AT4G39830,AT5G02290,AT5G02490,AT5G14930,AT5G21900,AT5G25250,AT5G47070,AT5G48380,AT5G58940
GO:BP	protein modification process	GO:0036211	0.00366496	2.43593	3092	86	28	22936	AT1G01560,AT1G18890,AT1G22510,AT1G35710,AT1G76040,AT1G79380,AT2G11520,AT2G13790,AT2G13800,AT2G17220,AT2G19130,AT3G04580,AT3G16030,AT3G28450,AT3G57120,AT4G00330,AT4G14365,AT4G23150,AT5G02290,AT5G12480,AT5G15730,AT5G21900,AT5G25440,AT5G41180,AT5G47070,AT5G48380,AT5G58940,AT5G61840
GO:BP	cellular protein modification process	GO:0006464	0.00366496	2.43593	3092	86	28	22936	AT1G01560,AT1G18890,AT1G22510,AT1G35710,AT1G76040,AT1G79380,AT2G11520,AT2G13790,AT2G13800,AT2G17220,AT2G19130,AT3G04580,AT3G16030,AT3G28450,AT3G57120,AT4G00330,AT4G14365,AT4G23150,AT5G02290,AT5G12480,AT5G15730,AT5G21900,AT5G25440,AT5G41180,AT5G47070,AT5G48380,AT5G58940,AT5G61840
GO:BP	export from cell	GO:0140352	0.00472032	2.32603	119	86	6	22936	AT1G07000,AT1G71820,AT2G33110,AT4G22970,AT5G12370,AT5G61010
GO:BP	regulation of response to biotic stimulus	GO:0002831	0.00510258	2.29221	185	86	7	22936	AT1G07000,AT1G17600,AT2G32680,AT3G28450,AT4G02380,AT4G39830,AT5G14930
GO:BP	regulation of response to external stimulus	GO:0032101	0.00607644	2.21635	190	86	7	22936	AT1G07000,AT1G17600,AT2G32680,AT3G28450,AT4G02380,AT4G39830,AT5G14930
GO:BP	phosphate-containing compound metabolic process	GO:0006796	0.0073846	2.13167	2479	86	24	22936	AT1G01560,AT1G18890,AT1G35710,AT1G76040,AT2G11520,AT2G13790,AT2G13800,AT2G17220,AT2G19130,AT2G36580,AT3G04580,AT3G16030,AT3G28450,AT3G57120,AT4G00330,AT4G23150,AT5G02290,AT5G12480,AT5G15730,AT5G25440,AT5G41180,AT5G47070,AT5G48380,AT5G58940
GO:BP	regulation of response to stimulus	GO:0048583	0.00981453	2.00813	826	86	13	22936	AT1G07000,AT1G17600,AT1G76040,AT2G31865,AT2G32680,AT3G04580,AT3G28450,AT4G02380,AT4G03450,AT4G34460,AT4G39830,AT5G14930,AT5G48380
GO:BP	phosphorus metabolic process	GO:0006793	0.00982166	2.00782	2521	86	24	22936	AT1G01560,AT1G18890,AT1G35710,AT1G76040,AT2G11520,AT2G13790,AT2G13800,AT2G17220,AT2G19130,AT2G36580,AT3G04580,AT3G16030,AT3G28450,AT3G57120,AT4G00330,AT4G23150,AT5G02290,AT5G12480,AT5G15730,AT5G25440,AT5G41180,AT5G47070,AT5G48380,AT5G58940
GO:BP	response to bacterium	GO:0009617	0.0151149	1.82059	502	86	10	22936	AT1G07000,AT1G79380,AT2G32680,AT3G28450,AT3G48090,AT4G02380,AT4G23150,AT5G02490,AT5G14930,AT5G48380
GO:BP	regulation of defense response to bacterium	GO:1900424	0.0218512	1.66053	46	86	4	22936	AT1G07000,AT3G28450,AT4G02380,AT5G14930
GO:BP	cell communication	GO:0007154	0.0276206	1.55877	2324	86	22	22936	AT1G01560,AT1G17600,AT1G18890,AT1G71820,AT1G76040,AT1G79380,AT2G13790,AT2G13800,AT2G19130,AT2G20142,AT2G29120,AT2G32680,AT3G04580,AT3G44400,AT4G02380,AT4G03450,AT4G16960,AT4G18890,AT4G34460,AT5G12370,AT5G12480,AT5G15730
GO:BP	defense response to bacterium	GO:0042742	0.0282172	1.54949	431	86	9	22936	AT1G07000,AT1G79380,AT2G32680,AT3G28450,AT3G48090,AT4G02380,AT4G23150,AT5G14930,AT5G48380
GO:BP	macromolecule modification	GO:0043412	0.045195	1.34491	3532	86	28	22936	AT1G01560,AT1G18890,AT1G22510,AT1G35710,AT1G76040,AT1G79380,AT2G11520,AT2G13790,AT2G13800,AT2G17220,AT2G19130,AT3G04580,AT3G16030,AT3G28450,AT3G57120,AT4G00330,AT4G14365,AT4G23150,AT5G02290,AT5G12480,AT5G15730,AT5G21900,AT5G25440,AT5G41180,AT5G47070,AT5G48380,AT5G58940,AT5G61840

[truncated: 5 more sheets: M38(SA↓JA↓, 230 genes), M258(JA↑, 116 genes), M183(SA↑, 871 genes), M167(JA↓, 1447 genes), M75(SA↓, 88 genes)]
